# Supplementary material for: Altered Protein Profiles During Epileptogenesis in the Pilocarpine Mouse Model of Temporal Lobe Epilepsy
Source: Front Neurol. 2021 May 28;12:654606. doi: 10.3389/fneur.2021.654606 (PMC8194494; doi:10.3389/fneur.2021.654606)
Supplement: Supplementary file 3 [file Table_2.XLS]

## Sheet: HP
3LME comparisons in Pilocarpine vs Saline for hippocampus (% changes/differences): Yellow represents significant differences
Protein	onset (%)	PValue	Error	Bonferroni	SB	BH	FDR	Protein	1h (%)	PValue	Error	Bonferroni	SB	BH	FDR	Protein	6h (%)	PValue	Error	Bonferroni	SB	BH	FDr	Protein	24h (%)	PValue	Error	Bonferroni	SB	BH	EDR	Protein	Latent (%)	PValue	Error	Bonferroni	SB	BH	FDR	Protein	Chronic (%)	PValue	Error	Bonferroni	SB	BH	FDR
AKT	21.0787	5.41735e-09	2.92593	2.92537e-07	2.00442e-07	5.41735e-09	1.6252e-08	AKT	-15.8561	6.73293e-08	2.93376	3.63578e-06	3.23181e-06	2.69317e-07	5.19397e-07	AKT	-4.27827	0.16184	3.09877	1	1	0.809201	0.224086	AKT	7.91635	0.0106767	2.91405	0.565866	0.117444	0.0640603	0.0131597	AKT	-10.0498	0.00136915	3.19281	0.0739342	0.0123224	0.00410746	0.00160727	AKT	-5.92054	0.184852	4.56304	1	1	0.993338	0.293588
AMPKA	6.93508	0.00108954	1.98649	0.0588351	0.00980585	0.00108954	0.00127902	AMPKA	-7.34811	0.010448	2.91805	0.564191	0.15672	0.041792	0.0141048	AMPKA	1.60462	0.400445	1.88384	1	1	0.826692	0.491455	AMPKA	13.2999	0.000759877	3.58194	0.0402735	0.0129179	0.00455926	0.00108847	AMPKA	-27.1185	1.3668e-06	6.05711	7.38071e-05	2.7336e-05	4.1004e-06	2.10878e-06	AMPKA	8.12571	0.016353	3.1852	0.883064	0.654122	0.425179	0.058871
BAD	13.6412	4.90865e-10	1.80534	2.65067e-08	2.07428e-08	4.90865e-10	1.96178e-09	BAD	-12.0791	3.44093e-06	2.60064	0.00018581	0.000123873	1.37637e-05	9.77948e-06	BAD	-1.56609	0.410123	1.90703	1	1	0.826692	0.492147	BAD	16.0075	3.50872e-07	2.67253	1.85962e-05	1.12279e-05	2.10523e-06	8.45283e-07	BAD	-22.3704	4.56601e-07	4.65571	2.46564e-05	1.05018e-05	1.3698e-06	7.70514e-07	BAD	4.87046	0.0379603	2.24812	1	1	0.986967	0.0934373
BAX	19.9977	3.13928e-12	2.22059	1.69521e-10	1.44407e-10	3.13928e-12	1.88357e-11	BAX	-17.3583	1.51522e-08	3.02643	8.18221e-07	7.57612e-07	6.0609e-08	1.63644e-07	BAX	-7.26341	9.83334e-07	1.42988	5.31e-05	4.32667e-05	4.91667e-06	4.82728e-06	BAX	17.2918	1.04252e-05	3.41434	0.000552536	0.000271055	6.25512e-05	1.97334e-05	BAX	-9.89351	0.0106472	3.98315	0.574948	0.0638832	0.0319416	0.0117336	BAX	9.53123	0.0176156	3.75607	0.951241	0.687008	0.458005	0.0594526
BCL2	12.1557	1.28264e-05	2.46604	0.000692623	0.000269353	1.28264e-05	2.03713e-05	BCL2	-10.725	0.00100588	3.3366	0.0543173	0.0201175	0.00402351	0.00155192	BCL2	-1.60936	0.345774	1.71141	1	1	0.826692	0.444567	BCL2	21.3831	1.80406e-07	3.39005	9.56154e-06	6.13382e-06	1.08244e-06	4.78077e-07	BCL2	-30.3365	1.05837e-07	6.18629	5.71518e-06	2.75175e-06	3.1751e-07	1.97075e-07	BCL2	6.69345	0.0663995	3.4812	1	1	0.993338	0.132799
BRAF	19.3437	2.09158e-08	2.84086	1.12945e-06	6.90221e-07	2.09158e-08	5.13387e-08	BRAF	-22.7523	4.80934e-08	4.28119	2.59704e-06	2.35657e-06	1.92373e-07	4.3284e-07	BRAF	1.28728	0.648354	2.79482	1	1	0.826692	0.686492	BRAF	10.5765	0.0156666	4.07149	0.830331	0.141	0.0939997	0.0184518	BRAF	-19.4504	1.08345e-06	4.09645	5.85062e-05	2.27524e-05	3.25034e-06	1.72077e-06	BRAF	16.5096	0.000179805	3.88874	0.00970949	0.00809124	0.00467494	0.000970949
CAMKII	17.1328	5.44938e-10	2.24005	2.94266e-08	2.20613e-08	5.44938e-10	1.96178e-09	CAMKII	-10.9226	5.05672e-05	2.69945	0.00273063	0.00136532	0.000202269	9.75225e-05	CAMKII	-4.07867	0.0185553	1.73511	1	0.556659	0.0927765	0.0400794	CAMKII	8.78669	0.00132507	2.54109	0.0702285	0.019876	0.00795039	0.00180073	CAMKII	-28.1913	8.31891e-10	4.82499	4.49221e-08	3.24437e-08	2.49567e-09	2.80763e-09	CAMKII	-0.248514	0.946406	3.68998	1	1	0.993338	0.964263
CASP3	13.1293	4.97563e-07	2.25478	2.68684e-05	1.49269e-05	4.97563e-07	1.07474e-06	CASP3	-17.8361	1.87063e-07	3.39606	1.01014e-05	8.04372e-06	7.48253e-07	8.23908e-07	CASP3	0.715234	0.739399	2.13464	1	1	0.826692	0.767837	CASP3	15.9734	0.000234856	3.86699	0.0124474	0.00516684	0.00140914	0.000388981	CASP3	-12.9742	0.00300046	4.53946	0.162025	0.0240037	0.00900139	0.00344734	CASP3	20.5755	4.57408e-06	3.76485	0.000247	0.000228704	0.000118926	4.94001e-05
CASP9	20.7662	0.000507199	5.1744	0.0273887	0.00608639	0.000507199	0.000636947	CASP9	-18.5566	0.000106911	4.99712	0.00577321	0.00245896	0.000427645	0.000180413	CASP9	13.8798	0.00776639	4.74929	0.419385	0.248525	0.038832	0.0182341	CASP9	22.6076	0.00118833	6.06213	0.0629814	0.0190133	0.00712997	0.00165741	CASP9	-33.8889	1.69905e-08	6.59693	9.17485e-07	5.26704e-07	5.09714e-08	3.82285e-08	CASP9	-0.541218	0.909876	4.77408	1	1	0.993338	0.944871
CDK5	14.4433	5.3808e-10	1.93886	2.90563e-08	2.20613e-08	5.3808e-10	1.96178e-09	CDK5	-9.94524	7.63781e-05	2.5265	0.00412442	0.00185492	0.000305512	0.000133046	CDK5	-7.14092	3.47313e-05	1.69792	0.00187549	0.00142398	0.000173657	0.000133964	CDK5	9.32269	0.000118867	2.2149	0.00629994	0.00297167	0.0007132	0.000217239	CDK5	-21.826	2.67187e-15	2.58292	1.44281e-13	1.2825e-13	8.01562e-15	2.06116e-14	CDK5	-4.28593	0.113685	2.73892	1	1	0.993338	0.198032
CREB	11.944	8.74875e-12	1.43935	4.72433e-10	3.93694e-10	8.74875e-12	4.72433e-11	CREB	-9.96544	2.82017e-06	2.09986	0.000152289	0.000107166	1.12807e-05	8.48988e-06	CREB	-2.15557	0.185551	1.63319	1	1	0.826692	0.250495	CREB	20.9729	9.30803e-15	2.05328	4.93326e-13	4.37478e-13	5.58482e-14	7.04751e-14	CREB	-25.5806	4.78002e-18	2.72087	2.58121e-16	2.53341e-16	1.43401e-17	1.29061e-16	CREB	2.23548	0.339592	2.30127	1	1	0.993338	0.45845
EIF4B	10.9115	0.00010523	2.55202	0.00568244	0.00157846	0.00010523	0.000142061	EIF4B	-12.6797	2.77111e-05	3.06903	0.0014964	0.000831334	0.000110845	5.9856e-05	EIF4B	1.75769	0.464103	2.36938	1	1	0.826692	0.533224	EIF4B	12.9411	0.000653697	3.44591	0.0346459	0.0117665	0.00392218	0.000962387	EIF4B	-24.3927	6.94255e-08	4.70468	3.74897e-06	2.01334e-06	2.08276e-07	1.38862e-07	EIF4B	-0.587559	0.881496	3.94044	1	1	0.993338	0.944871
ERK	-37.1203	1.81966e-06	8.77201	9.82616e-05	4.73111e-05	1.81966e-06	3.38833e-06	ERK	38.8525	8.4072e-06	6.8257	0.000453989	0.000277438	3.36288e-05	2.06359e-05	ERK	-15.3067	4.50454e-06	3.3921	0.000243245	0.000193695	2.25227e-05	2.02704e-05	ERK	-27.5256	2.00315e-06	6.20931	0.000106167	5.60881e-05	1.20189e-05	4.08334e-06	ERK	20.5378	7.33293e-05	4.49319	0.00395978	0.000953281	0.000219988	9.42806e-05	ERK	-24.788	1.64195e-05	6.07816	0.000886651	0.000788134	0.000426906	0.000126664
GluR3	13.1394	0.000609659	3.45911	0.0329216	0.00670625	0.000609659	0.000748217	GluR3	-9.02397	0.0730393	5.18325	1	0.803432	0.292157	0.0896391	GluR3	-11.3461	4.56179e-07	2.18781	2.46336e-05	2.0528e-05	2.28089e-06	2.46336e-06	GluR3	11.2339	0.000210201	2.74083	0.0111406	0.00483462	0.00126121	0.000359376	GluR3	-0.2962	0.919898	2.93496	1	0.982965	0.919898	0.919898	GluR3	-5.97024	0.070663	3.35359	1	1	0.993338	0.136279
GluR4	22.2147	7.00448e-07	3.67858	3.78242e-05	2.0313e-05	7.00448e-07	1.45478e-06	GluR4	-7.67934	0.136591	5.29565	1	0.803432	0.514122	0.147518	GluR4	-16.1026	1.10347e-15	1.75046	5.95872e-14	5.40698e-14	5.51733e-15	9.93119e-15	GluR4	27.4952	2.76772e-08	3.80419	1.46689e-06	1.02406e-06	1.66063e-07	8.62877e-08	GluR4	-12.8338	0.000469339	3.66906	0.0253443	0.00516273	0.00140802	0.000576007	GluR4	-4.76854	0.251101	4.21616	1	1	0.993338	0.366471
GSK3B	-1.7753	0.357665	1.93739	1	0.813617	0.357665	0.364414	GSK3B	-9.71989	7.41969e-05	2.46153	0.00400663	0.00185492	0.000296788	0.000133046	GSK3B	-0.697887	0.784125	2.54848	1	1	0.826692	0.79892	GSK3B	-6.77478	0.00195611	2.19883	0.103674	0.0273855	0.0117366	0.00259184	GSK3B	-14.758	8.15477e-08	2.73386	4.40357e-06	2.20179e-06	2.44643e-07	1.5727e-07	GSK3B	-4.26656	0.163156	3.09677	1	1	0.993338	0.266982
JNK	12.3316	6.69859e-09	1.79223	3.61724e-07	2.34451e-07	6.69859e-09	1.80862e-08	JNK	-12.9124	1.48589e-07	2.3992	8.02381e-06	6.68651e-06	5.94356e-07	7.80358e-07	JNK	0.386244	0.826692	1.75536	1	1	0.826692	0.826692	JNK	10.4011	0.000550222	2.76141	0.0291618	0.0104542	0.00330133	0.000833194	JNK	-26.4948	5.13695e-12	3.87125	2.77396e-10	2.31163e-10	1.54109e-11	2.77396e-11	JNK	0.466846	0.894128	3.48867	1	1	0.993338	0.944871
MEK	3.21249	0.271206	2.85611	1	0.813617	0.271206	0.281637	MEK	-5.34205	0.0791987	3.09005	1	0.803432	0.316795	0.0926948	MEK	-5.70348	0.00302466	1.92425	0.163332	0.108888	0.0151233	0.0085964	MEK	1.64194	0.580673	2.93574	1	1	0.973232	0.603445	MEK	-13.8471	8.68924e-05	3.62572	0.00469219	0.00104271	0.000260677	0.000109121	MEK	-7.93815	0.006986	2.96876	0.377244	0.286426	0.181636	0.026946
MTOR	2.95571	0.193499	2.22341	1	0.773995	0.193499	0.204881	MTOR	-13.4809	7.84081e-06	3.05253	0.000423404	0.000266588	3.13632e-05	2.01621e-05	MTOR	-5.48596	0.0127385	2.21764	0.68788	0.394894	0.0636926	0.0286617	MTOR	4.98839	0.145521	3.31547	1	1	0.873127	0.167666	MTOR	-17.2813	2.17914e-06	3.74758	0.000117674	3.92246e-05	6.53743e-06	3.18037e-06	MTOR	-1.55371	0.680911	3.79369	1	1	0.993338	0.855098
NR1	28.7747	0.000204871	6.4981	0.011063	0.00266332	0.000204871	0.000263405	NR1	-11.0834	0.0900619	6.8463	1	0.803432	0.360248	0.10132	NR1	-26.2998	6.56905e-08	5.15937	3.54728e-06	3.08745e-06	3.28452e-07	4.43411e-07	NR1	-4.12399	0.465586	5.74652	1	1	0.973232	0.493521	NR1	-40.0396	1.68966e-15	5.17928	9.12417e-14	8.27934e-14	5.06898e-15	1.5207e-14	NR1	-12.292	0.0397974	6.26067	1	1	0.993338	0.0934373
NR2A	56.1967	2.76435e-15	4.42023	1.49275e-13	1.38217e-13	2.76435e-15	2.98549e-14	NR2A	-14.5142	0.00202014	4.93137	0.109087	0.0383826	0.00808055	0.00303021	NR2A	-24.3086	1.7193e-09	4.13221	9.28424e-08	8.25265e-08	8.59651e-09	1.32632e-08	NR2A	-5.56776	0.384168	6.55082	1	1	0.973232	0.424185	NR2A	-47.2055	1.27638e-23	4.68345	6.89245e-22	6.89245e-22	3.82914e-23	6.89245e-22	NR2A	-12.723	0.0289555	6.10237	1	1	0.752844	0.0822947
p3525	9.6742	1.47064e-06	1.79013	7.94147e-05	3.97074e-05	1.47064e-06	2.83624e-06	p3525	-12.1527	1.58962e-07	2.27858	8.58394e-06	6.99432e-06	6.35847e-07	7.80358e-07	p3525	-4.16139	0.0244075	1.85602	1	0.683411	0.122038	0.0483945	p3525	-6.81688	0.000407764	1.92269	0.0216115	0.00856304	0.00244658	0.000654894	p3525	-16.2144	2.72087e-11	2.32826	1.46927e-09	1.14276e-09	8.1626e-11	1.13021e-10	p3525	0.543654	0.843632	2.7398	1	1	0.993338	0.929717
P38	19.7222	2.55489e-06	3.55308	0.000137964	6.38722e-05	2.55489e-06	4.5988e-06	P38	-7.97054	0.168077	5.95306	1	0.803432	0.514122	0.177964	P38	-3.75383	0.0316548	1.75223	1	0.778513	0.158274	0.054553	P38	33.0252	2.5333e-12	3.44068	1.34265e-10	1.11465e-10	1.51998e-11	1.34265e-11	P38	-2.56911	0.491483	3.75539	1	0.982965	0.919898	0.500756	P38	5.60653	0.054963	2.77585	1	1	0.993338	0.123667
P70S6	17.7325	9.90716e-08	2.81657	5.34987e-06	3.07122e-06	9.90716e-08	2.22911e-07	P70S6	-13.9306	3.12123e-05	3.41995	0.00168547	0.000905157	0.000124849	6.48256e-05	P70S6	-2.11265	0.496823	3.12911	1	1	0.826692	0.558925	P70S6	45.4788	4.00193e-14	4.17971	2.12102e-12	1.80087e-12	2.40116e-13	2.35669e-13	P70S6	-13.7064	5.08539e-05	3.46341	0.00274611	0.000711955	0.000152562	6.69783e-05	P70S6	22.5545	1.29156e-05	4.3587	0.000697442	0.000632864	0.000335805	0.00011624
pAKT	22.4823	4.8239e-10	2.90463	2.60491e-08	2.07428e-08	4.8239e-10	1.96178e-09	pAKT	-19.6538	2.82996e-06	4.37795	0.000152818	0.000107166	1.13198e-05	8.48988e-06	pAKT	4.0598	0.0871971	2.30017	1	1	0.435985	0.127261	pAKT	26.1792	1.30632e-09	3.43722	6.92349e-08	5.22527e-08	7.83791e-09	4.94535e-09	pAKT	-36.2758	2.48501e-13	5.24745	1.34191e-11	1.14311e-11	7.45503e-13	1.49101e-12	pAKT	10.5814	0.000142085	2.51664	0.00767262	0.00653593	0.00369422	0.000852513
pBRAF	25.8571	2.01605e-13	2.66458	1.08867e-11	9.47545e-12	2.01605e-13	1.36084e-12	pBRAF	-3.7108	0.171374	2.74253	1	0.803432	0.514122	0.177965	pBRAF	22.1894	3.03469e-16	1.98674	1.63873e-14	1.51735e-14	1.51735e-15	3.27747e-15	pBRAF	12.2362	7.45431e-06	2.42687	0.000395078	0.000201266	4.47259e-05	1.46325e-05	pBRAF	-15.1514	2.00539e-06	3.23242	0.000108291	3.81024e-05	6.01617e-06	3.00808e-06	pBRAF	-1.22079	0.756194	3.94257	1	1	0.993338	0.868818
pCAMKII	-21.9487	0.0148178	9.91761	0.800163	0.0740892	0.0148178	0.0160033	pCAMKII	-45.3086	2.87156e-07	10.4434	1.55064e-05	1.17734e-05	1.14862e-06	1.1076e-06	pCAMKII	20.5256	0.000250092	4.85747	0.013505	0.00950349	0.00125046	0.00079441	pCAMKII	82.9308	1.7454e-19	5.05216	9.25063e-18	8.72701e-18	1.04724e-18	2.31266e-18	pCAMKII	12.0173	0.0128454	4.42477	0.693654	0.0642272	0.0385363	0.0138731	pCAMKII	38.3977	0.000645976	9.02654	0.0348827	0.027777	0.0167954	0.00290689
pCASP9	30.4853	3.32443e-15	2.7361	1.79519e-13	1.62897e-13	3.32443e-15	2.99199e-14	pCASP9	-25.6209	8.18027e-10	4.1685	4.41734e-08	4.25374e-08	3.27211e-09	1.47245e-08	pCASP9	6.4686	0.0311405	2.86052	1	0.778513	0.155703	0.054553	pCASP9	27.9493	2.83283e-07	4.39512	1.5014e-05	9.34834e-06	1.6997e-06	7.14952e-07	pCASP9	-26.5805	1.16642e-08	4.85794	6.29865e-07	3.73253e-07	3.49925e-08	2.73854e-08	pCASP9	10.1113	0.0602969	5.05471	1	1	0.993338	0.129834
pCREB	10.2928	4.22645e-05	2.26063	0.00228228	0.000803026	4.22645e-05	6.33968e-05	pCREB	-11.5973	6.82594e-05	2.93337	0.00368601	0.00177474	0.000273037	0.000127104	pCREB	-4.4823	0.0415098	2.21603	1	0.913216	0.207549	0.0679251	pCREB	22.8077	1.00342e-08	3.2126	5.31815e-07	3.81301e-07	6.02055e-08	3.32384e-08	pCREB	-19.1416	5.00601e-06	4.29573	0.000270324	8.00961e-05	1.5018e-05	6.93139e-06	pCREB	4.92946	0.274822	4.37182	1	1	0.993338	0.390537
pEIF4B	12.4142	4.01947e-09	1.79527	2.17051e-07	1.5274e-07	4.01947e-09	1.27677e-08	pEIF4B	-15.4779	4.29897e-06	3.39485	0.000232144	0.000150464	1.71959e-05	1.16072e-05	pEIF4B	14.6936	6.98318e-06	2.86405	0.000377092	0.000293293	3.49159e-05	2.9007e-05	pEIF4B	-11.1923	0.000139163	2.9821	0.00737562	0.0033399	0.000834976	0.000245854	pEIF4B	-26.2675	7.36741e-09	4.75655	3.9784e-07	2.43125e-07	2.21022e-08	1.80836e-08	pEIF4B	8.43808	0.00372741	2.71112	0.20128	0.156551	0.0969127	0.0154831
pELK	28.3363	7.50246e-08	4.25753	4.05133e-06	2.40079e-06	7.50246e-08	1.76145e-07	pELK	16.5411	0.00365012	5.1279	0.197106	0.0657021	0.0146005	0.0053272	pELK	-3.00916	0.433987	3.88688	1	1	0.826692	0.509463	pELK	36.7086	4.58152e-07	5.7498	2.42821e-05	1.42027e-05	2.74891e-06	1.05574e-06	pELK	-24.8208	3.2155e-07	5.16679	1.73637e-05	7.7172e-06	9.6465e-07	5.60119e-07	pELK	5.33451	0.236962	4.3599	1	1	0.993338	0.355443
pERK	243.289	1.06099e-30	7.05155	5.72934e-29	5.72934e-29	1.06099e-30	5.72934e-29	pERK	94.5818	4.71482e-11	8.8979	2.546e-09	2.546e-09	1.88593e-10	2.546e-09	pERK	127.913	6.0828e-19	7.16038	3.28471e-17	3.22388e-17	3.0414e-18	1.64235e-17	pERK	71.1649	5.70468e-12	6.77823	3.02348e-10	2.45301e-10	3.42281e-11	2.74862e-11	pERK	-42.7812	1.3661e-16	5.49802	7.37696e-15	6.96713e-15	4.09831e-16	1.84424e-15	pERK	22.0656	3.31818e-08	3.19905	1.79182e-06	1.72546e-06	8.62728e-07	5.97273e-07
pGluR2	23.5997	3.70532e-06	4.28325	0.000200087	8.89277e-05	3.70532e-06	6.45443e-06	pGluR2	-21.9191	0.000324724	6.48633	0.0175351	0.0068192	0.0012989	0.000515738	pGluR2	-4.90162	0.0209031	2.1318	1	0.60619	0.104516	0.0434142	pGluR2	24.3683	3.70177e-08	3.52662	1.96194e-06	1.33264e-06	2.22106e-07	1.08996e-07	pGluR2	-7.11643	0.00594254	2.569	0.320897	0.0415978	0.0178276	0.00668536	pGluR2	0.0364044	0.993338	4.34107	1	1	0.993338	0.993338
pGSK3BT2	14.4405	2.26038e-09	2.02987	1.22061e-07	8.81549e-08	2.26038e-09	7.62879e-09	pGSK3BT2	-11.9518	0.031059	5.81037	1	0.403767	0.124236	0.039933	pGSK3BT2	-2.79849	0.204435	2.21971	1	1	0.826692	0.269256	pGSK3BT2	2.59563	0.421553	3.1737	1	1	0.973232	0.455965	pGSK3BT2	-17.9646	5.98051e-09	3.0795	3.22948e-07	2.09318e-07	1.79415e-08	1.61474e-08	pGSK3BT2	-8.07536	0.0625126	4.45739	1	1	0.993338	0.129834
PI3K	21.2904	7.92944e-18	1.79517	4.2819e-16	4.04401e-16	7.92944e-18	1.07047e-16	PI3K	-15.0469	6.53756e-07	3.046	3.53028e-05	2.61502e-05	2.61502e-06	2.35352e-06	PI3K	-5.45889	0.595477	10.5339	1	1	0.826692	0.65624	PI3K	6.72345	0.00608431	2.31599	0.322469	0.0730118	0.0365059	0.00767782	PI3K	-16.7521	5.75092e-08	3.09668	3.1055e-06	1.72528e-06	1.72528e-07	1.2422e-07	PI3K	4.47949	0.111105	2.71998	1	1	0.993338	0.198032
pJAK2	7.49054	0.00123364	2.1648	0.0666167	0.00986914	0.00123364	0.00141738	pJAK2	4.39236	0.0795923	2.42434	1	0.803432	0.318369	0.0926948	pJAK2	1.28046	0.385353	1.45823	1	1	0.826692	0.483931	pJAK2	18.3888	9.07099e-15	1.81937	4.80762e-13	4.35407e-13	5.44259e-14	7.04751e-14	pJAK2	-16.2309	8.8019e-07	3.35275	4.75302e-05	1.93642e-05	2.64057e-06	1.44031e-06	pJAK2	-0.894787	0.750363	2.81532	1	1	0.993338	0.868818
pJNK	33.7303	9.03881e-20	2.48387	4.88096e-18	4.70018e-18	9.03881e-20	1.62699e-18	pJNK	-15.7065	8.20441e-09	2.6866	4.43038e-07	4.18425e-07	3.28176e-08	1.1076e-07	pJNK	13.0804	0.00014415	3.0897	0.00778409	0.00562184	0.000720749	0.000486505	pJNK	36.5241	1.23681e-19	2.6759	6.55512e-18	6.30776e-18	7.42089e-19	2.18504e-18	pJNK	-21.886	9.44874e-10	3.61334	5.10232e-08	3.59052e-08	2.83462e-09	3.00136e-09	pJNK	9.30957	0.0390544	4.24264	1	1	0.993338	0.0934373
pMEK	-10.6492	0.00406766	3.81888	0.219653	0.0244059	0.00406766	0.00448272	pMEK	15.2125	2.13819e-06	2.79459	0.000115462	8.33895e-05	8.55277e-06	7.2164e-06	pMEK	-3.902	0.0290884	1.79332	1	0.756299	0.145442	0.0541647	pMEK	11.1237	1.10718e-06	2.01779	5.86805e-05	3.21082e-05	6.64307e-06	2.34722e-06	pMEK	-29.5039	7.75759e-12	4.4456	4.1891e-10	3.41334e-10	2.32728e-11	3.80827e-11	pMEK	-1.28712	0.575836	2.30601	1	1	0.993338	0.758419
pMTOR	27.4048	4.90313e-06	4.94204	0.000264769	0.000112772	4.90313e-06	8.27404e-06	pMTOR	-24.2332	9.62011e-08	4.78246	5.19486e-06	4.52145e-06	3.84804e-07	6.22762e-07	pMTOR	6.92992	0.060617	3.52417	1	1	0.303085	0.0962741	pMTOR	23.7067	7.63549e-08	3.63303	4.04681e-06	2.67242e-06	4.58129e-07	2.1299e-07	pMTOR	-30.2748	2.0682e-11	4.62818	1.11683e-09	8.89327e-10	6.20461e-11	9.30691e-11	pMTOR	5.49267	0.296734	5.09096	1	1	0.993338	0.410862
pNR1	26.2763	0.00096708	6.80819	0.0522223	0.0096708	0.00096708	0.0011605	pNR1	-12.0615	0.113377	8.01687	1	0.803432	0.453507	0.124946	pNR1	-33.6658	0.0250935	18.008	1	0.683411	0.125467	0.0483945	pNR1	-0.152813	0.973232	4.54125	1	1	0.973232	0.973232	pNR1	-32.4302	8.47233e-11	5.32119	4.57506e-09	3.47366e-09	2.5417e-10	3.2679e-10	pNR1	-2.75422	0.715904	7.63526	1	1	0.993338	0.868818
pNR2A	30.2918	0.000115011	6.5603	0.00621061	0.00161016	0.000115011	0.000151478	pNR2A	0.537725	0.943019	7.47942	1	1	0.943019	0.943019	pNR2A	62.0055	2.33217e-18	4.3317	1.25937e-16	1.21273e-16	1.16609e-17	4.19791e-17	pNR2A	24.5383	0.00387545	7.40138	0.205399	0.0503809	0.0232527	0.00500973	pNR2A	-36.6428	4.5754e-09	6.82231	2.47072e-07	1.64714e-07	1.37262e-08	1.30038e-08	pNR2A	-10.5314	0.0770065	6.21194	1	1	0.993338	0.143391
pNR2B	28.1302	7.55924e-05	5.97443	0.00408199	0.00124326	7.55924e-05	0.000104666	pNR2B	-19.7977	0.0160545	8.90399	0.866943	0.224763	0.064218	0.0211449	pNR2B	-6.77713	0.0726475	3.86152	1	1	0.363238	0.112085	pNR2B	39.1385	1.52169e-09	4.75052	8.06498e-08	5.93461e-08	9.13017e-09	5.37665e-09	pNR2B	-26.3018	1.75191e-09	4.15673	9.46033e-08	6.48208e-08	5.25574e-09	5.25574e-09	pNR2B	-14.6952	0.0198194	6.68525	1	0.73723	0.515305	0.0594582
pP38	39.997	5.91047e-09	5.1626	3.19165e-07	2.12777e-07	5.91047e-09	1.67982e-08	pP38	-15.7773	0.00413859	5.75884	0.223484	0.0703561	0.0165544	0.00588116	pP38	6.89679	0.619475	13.3766	1	1	0.826692	0.669034	pP38	92.2751	5.77563e-27	4.20623	3.06109e-25	3.06109e-25	3.46538e-26	3.06109e-25	pP38	-24.3705	3.48072e-06	5.54068	0.000187959	5.91722e-05	1.04421e-05	4.94628e-06	pP38	14.8734	0.0379962	6.53515	1	1	0.987902	0.0934373
pP70S6	11.7539	1.32293e-06	2.14361	7.14383e-05	3.70421e-05	1.32293e-06	2.64586e-06	pP70S6	-25.8782	2.77271e-10	4.21685	1.49726e-08	1.46954e-08	1.10908e-09	7.48632e-09	pP70S6	7.91178	0.00688776	2.74994	0.371939	0.227296	0.0344388	0.0169063	pP70S6	6.6653	0.0131879	2.55166	0.698958	0.131879	0.0791273	0.0158854	pP70S6	-30.6958	9.98248e-15	3.96042	5.39054e-13	4.69177e-13	2.99475e-14	6.73818e-14	pP70S6	4.13347	0.135957	2.68912	1	1	0.993338	0.229428
pPKCAB	-3.45341	0.410211	4.24769	1	0.813617	0.410211	0.410211	pPKCAB	-25.3664	1.98348e-07	5.19226	1.07108e-05	8.33063e-06	7.93393e-07	8.23908e-07	pPKCAB	-21.8755	0.0323277	11.347	1	0.778513	0.161639	0.054553	pPKCAB	-1.71303	0.632818	3.60424	1	1	0.973232	0.644987	pPKCAB	-31.8792	7.59225e-17	3.73526	4.09982e-15	3.94797e-15	2.27768e-16	1.36661e-15	pPKCAB	-16.6283	6.75088e-05	4.32458	0.00364548	0.00317291	0.00175523	0.000455685
pRSK	29.8394	1.11761e-14	2.76145	6.03508e-13	5.36452e-13	1.11761e-14	8.62155e-14	pRSK	-15.9912	2.66175e-05	3.87431	0.00143734	0.000825141	0.00010647	5.9856e-05	pRSK	-11.8197	0.000292416	3.33104	0.0157904	0.0108194	0.00146208	0.000877247	pRSK	37.1268	2.64171e-11	4.08077	1.40011e-09	1.10952e-09	1.58503e-10	1.16675e-10	pRSK	-31.8364	4.83019e-10	5.45919	2.6083e-08	1.93208e-08	1.44906e-09	1.73887e-09	pRSK	12.8631	0.0194008	5.07169	1	0.73723	0.504421	0.0594582
pS6	32.842	1.02923e-08	4.50109	5.55786e-07	3.49939e-07	1.02923e-08	2.6466e-08	pS6	26.0655	3.66321e-05	5.33214	0.00197813	0.0010257	0.000146528	7.32641e-05	pS6	133.373	1.24338e-27	5.27402	6.71425e-26	6.71425e-26	6.2169e-27	6.71425e-26	pS6	73.062	1.58007e-24	3.88744	8.37438e-23	8.21637e-23	9.48043e-24	4.18719e-23	pS6	-32.4207	6.94309e-08	6.66714	3.74927e-06	2.01334e-06	2.08293e-07	1.38862e-07	pS6	44.4217	8.57686e-07	6.88617	4.6315e-05	4.3742e-05	2.22998e-05	1.15788e-05
pSTAT3	8.90476	7.31331e-05	2.05156	0.00394919	0.00124326	7.31331e-05	0.000103926	pSTAT3	-15.0063	2.18932e-05	3.62955	0.00118223	0.000700582	8.75728e-05	5.14014e-05	pSTAT3	32.01	4.70441e-18	2.52797	2.54038e-16	2.39925e-16	2.3522e-17	6.35095e-17	pSTAT3	30.3639	2.49659e-14	2.92445	1.32319e-12	1.14843e-12	1.49795e-13	1.65399e-13	pSTAT3	-17.9885	2.2209e-05	4.43058	0.00119929	0.000333135	6.6627e-05	2.99821e-05	pSTAT3	0.956491	0.660462	2.15901	1	1	0.993338	0.849165
PTEN	7.84594	0.0023553	2.41303	0.127186	0.0164871	0.0023553	0.00264971	PTEN	-9.83666	0.000207144	2.67699	0.0111858	0.00455716	0.000828575	0.000338963	PTEN	-4.64557	0.00564979	1.67571	0.305089	0.197743	0.0282489	0.0152544	PTEN	9.28345	0.00049819	2.45715	0.0264041	0.00996381	0.00298914	0.000776591	PTEN	-21.2146	6.8835e-09	3.72624	3.71709e-07	2.34039e-07	2.06505e-08	1.77004e-08	PTEN	1.00825	0.729326	2.88912	1	1	0.993338	0.868818
RAPTOR	27.9909	6.96597e-20	2.0283	3.76162e-18	3.69196e-18	6.96597e-20	1.62699e-18	RAPTOR	-19.3264	1.03794e-07	3.71224	5.60486e-06	4.77451e-06	4.15175e-07	6.22762e-07	RAPTOR	5.43641	0.0849931	3.03801	1	1	0.424966	0.127261	RAPTOR	17.2721	8.26654e-07	3.00759	4.38127e-05	2.47996e-05	4.95993e-06	1.82553e-06	RAPTOR	-34.5919	4.68659e-16	4.28964	2.53076e-14	2.34329e-14	1.40598e-15	5.06151e-15	RAPTOR	19.9898	2.51401e-08	2.94791	1.35757e-06	1.33243e-06	6.53644e-07	5.97273e-07
RSK	41.7887	3.294e-10	4.64596	1.77876e-08	1.44936e-08	3.294e-10	1.61706e-09	RSK	5.01231	0.564733	8.39938	1	1	0.943019	0.575388	RSK	-33.1365	0.139604	26.9238	1	1	0.69802	0.198385	RSK	0							RSK	-12.5076	0.0276481	5.84586	1	0.110592	0.0829444	0.0292745	RSK	-0.664096	0.833092	3.14806	1	1	0.993338	0.929717
S6	-17.2085	1.58109e-05	4.13744	0.000853788	0.000316218	1.58109e-05	2.43939e-05	S6	9.44363	0.0806788	5.10797	1	0.803432	0.322715	0.0926948	S6	-9.14772	0.00667914	3.4511	0.360673	0.227091	0.0333957	0.0169063	S6	5.69975	0.295686	5.27001	1	1	0.973232	0.333433	S6	-13.6648	0.000549508	4.10001	0.0296734	0.00549508	0.00164852	0.000659409	S6	-13.3467	0.000574206	3.99367	0.0310071	0.0252651	0.0149294	0.00281883
STAT3	25.1667	8.3876e-06	4.7133	0.000452931	0.000184527	8.3876e-06	1.37252e-05	STAT3	-14.389	0.00742282	5.65497	0.400832	0.118765	0.0296913	0.0102777	STAT3	-15.5878	4.46727e-05	3.93968	0.00241233	0.00178691	0.000223364	0.000160822	STAT3	67.5665	8.65065e-18	4.80923	4.58484e-16	4.23882e-16	5.19039e-17	9.16969e-17	STAT3	6.59441	0.165156	4.56373	1	0.495469	0.495469	0.171509	STAT3	54.6925	8.20815e-30	2.42808	4.4324e-28	4.4324e-28	2.13412e-28	4.4324e-28
TRKA	12.9859	5.09035e-05	2.85068	0.00274879	0.000916263	5.09035e-05	7.42916e-05	TRKA	-8.81589	0.0413477	4.4591	1	0.496172	0.165391	0.051925	TRKA	-11.7136	1.44587e-07	2.1739	7.80769e-06	6.651e-06	7.22934e-07	8.67521e-07	TRKA	25.4447	5.61016e-11	3.04523	2.97338e-09	2.30016e-09	3.36609e-10	2.28722e-10	TRKA	-18.8036	2.94744e-07	3.75843	1.59162e-05	7.3686e-06	8.84232e-07	5.30539e-07	TRKA	4.34343	0.201562	3.2979	1	1	0.993338	0.310982

## Sheet: CR
3LME comparisons in Pilocarpine vs Saline for cortex (% changes/differences):Yellow represents significant differences
Protein	Onset (%)	PValue	Error	Bonferroni	SB	BH	FDR	Protein	1h (%)	PValue	Error	Bonferroni	SB	BH	FDR	Protein	6h (%)	PValue	Error	Bonferroni	SB	BH	FDR	Protein	24h (%)	PValue	Error	Bonferroni	SB	BH	FDR	Protein	Latent (%)	PValue	Error	Bonferroni	SB	BH	FDR	Protein	Chronic (%)	PValue	Error	Bonferroni	SB	BH	FDR
AKT	3.94187	0.0346323	1.80226	1	0.484852	0.380955	0.0456133	AKT	-3.34878	0.0888891	1.98044	1	1	0.888891	0.145455	AKT	-4.36465	0.0484639	2.23086	1	1	0.726958	0.0866906	AKT	1.83325	0.393145	2.11719	1	1	0.916909	0.433261	AKT	-11.2463	1.81219e-07	2.10938	9.78581e-06	2.71828e-06	3.62437e-07	2.44645e-07	AKT	-4.25852	0.135479	2.88574	1	1	0.993643	0.203219
AMPKA	8.34674	0.00116757	2.39026	0.0630486	0.0280216	0.0128432	0.00203382	AMPKA	1.3896	0.618776	2.76386	1	1	0.968708	0.681916	AMPKA	5.63868	0.00667246	1.97521	0.360313	0.226864	0.100087	0.0171578	AMPKA	5.14558	0.0413284	2.42407	1	0.413284	0.247971	0.0495941	AMPKA	-4.50233	0.0855082	2.6496	1	0.256525	0.171016	0.088797	AMPKA	0.831232	0.7084	2.20545	1	1	0.993643	0.783096
BAD	14.2033	7.01673e-10	1.92463	3.78903e-08	3.50836e-08	7.7184e-09	7.57806e-09	BAD	-3.20547	0.000561857	0.910793	0.0303403	0.0258454	0.00561857	0.00337114	BAD	-3.46996	0.0653869	1.89323	1	1	0.952498	0.102217	BAD	8.86777	2.7687e-06	1.698	0.00014951	8.85985e-05	1.66122e-05	6.50043e-06	BAD	-13.2192	1.73821e-09	2.11535	9.38636e-08	4.69318e-08	3.47643e-09	3.35227e-09	BAD	4.24186	0.0916127	2.43305	1	1	0.993643	0.149912
BAX	7.2104	0.00121153	2.08306	0.0654224	0.0280216	0.0133268	0.00204445	BAX	-2.56133	0.129655	1.69647	1	1	0.968708	0.194483	BAX	1.29268	0.49312	1.86641	1	1	0.952498	0.57888	BAX	11.2001	6.0826e-07	1.97664	3.28461e-05	2.06809e-05	3.64956e-06	1.5641e-06	BAX	-9.73984	2.50477e-05	2.30566	0.00135258	0.000250477	5.00955e-05	3.00573e-05	BAX	0.974515	0.7462	2.98607	1	1	0.993643	0.790588
BCL2	-5.42664	0.22299	4.54294	1	1	0.99858	0.261771	BCL2	-4.617	0.0118223	1.8395	0.638405	0.410012	0.118223	0.0304003	BCL2	5.08936	0.00901872	1.85974	0.487011	0.27958	0.135281	0.0202921	BCL2	7.80896	0.000103393	1.85064	0.00558322	0.00227465	0.000620358	0.000169188	BCL2	-14.0074	6.53634e-13	1.79982	3.52963e-11	2.74526e-11	1.30727e-12	2.7151e-12	BCL2	-3.65105	0.247206	3.19072	1	1	0.993643	0.331089
BRAF	17.3325	4.23081e-07	2.90064	2.28464e-05	1.77694e-05	4.6539e-06	1.75742e-06	BRAF	-6.13858	0.00917445	2.37891	0.49542	0.33028	0.0917445	0.0260747	BRAF	-5.00641	0.0546777	2.63387	1	1	0.820165	0.0894726	BRAF	18.8613	1.10154e-10	2.36696	5.94833e-09	4.84679e-09	6.60925e-10	5.40757e-10	BRAF	-24.5458	3.00207e-11	3.71688	1.62112e-09	1.05073e-09	6.00415e-11	8.1056e-11	BRAF	17.2931	4.76263e-05	3.70845	0.00257182	0.00223844	0.0009049	0.000321478
CAMKII	11.0827	3.89186e-06	2.13651	0.00021016	0.000135248	4.28104e-05	1.00076e-05	CAMKII	-1.16274	0.557804	1.98803	1	1	0.968708	0.627529	CAMKII	-4.31471	0.0240491	1.92169	1	0.673848	0.360737	0.0480983	CAMKII	9.58163	4.42244e-05	2.13095	0.00238812	0.00110561	0.000265347	7.9604e-05	CAMKII	-12.2783	3.5646e-10	1.83084	1.92488e-08	1.03373e-08	7.1292e-10	7.18815e-10	CAMKII	-4.64337	0.0397859	2.27484	1	1	0.755931	0.0767299
CASP3	6.96265	0.0200317	2.84261	1	0.320507	0.220349	0.0277362	CASP3	-6.43495	0.000945644	1.94531	0.0510648	0.042554	0.00945644	0.0047911	CASP3	4.50882	0.0761948	2.45489	1	1	0.952498	0.114292	CASP3	9.62164	0.000481289	2.52354	0.0259896	0.00962578	0.00288773	0.00074256	CASP3	-11.2497	5.38332e-06	2.44712	0.000290699	6.45999e-05	1.07666e-05	6.76045e-06	CASP3	-0.0278299	0.993643	3.48247	1	1	0.993643	0.993643
CASP9	-1.10001	0.871124	6.79315	1	1	0.99858	0.887561	CASP9	-2.4983	0.551642	4.23403	1	1	0.968708	0.627529	CASP9	2.22417	0.507704	3.30759	1	1	0.952498	0.58332	CASP9	23.7102	2.42028e-05	4.77767	0.00130695	0.000629272	0.000145217	4.50672e-05	CASP9	-24.7959	1.52936e-07	4.95099	8.25853e-06	2.50643e-06	3.05871e-07	2.11757e-07	CASP9	-14.2265	0.0214045	6.52019	1	0.62073	0.406685	0.0444555
CDK5	11.4315	1.747e-11	1.40709	9.43379e-10	8.90969e-10	1.9217e-10	2.35845e-10	CDK5	-0.0861034	0.968708	2.18974	1	1	0.968708	0.968708	CDK5	-8.90264	1.31853e-05	2.0221	0.000712004	0.000553781	0.000197779	5.47695e-05	CDK5	6.8878	0.000923263	1.94393	0.0498562	0.0166187	0.00553958	0.00134747	CDK5	-15.3639	2.55317e-10	2.34305	1.37871e-08	7.65952e-09	5.10635e-10	5.51485e-10	CDK5	-4.69021	0.0199857	2.02336	1	0.619556	0.379728	0.043673
CREB	8.47883	3.24291e-06	1.63926	0.000175117	0.000116745	3.5672e-05	9.21669e-06	CREB	-5.98625	0.00382857	2.07911	0.206743	0.153143	0.0382857	0.0137828	CREB	3.89888	0.0479662	1.90762	1	1	0.719493	0.0866906	CREB	3.9626	0.0185892	1.62112	1	0.260249	0.111535	0.0244833	CREB	-14.3084	7.51064e-13	1.84805	4.05575e-11	3.07936e-11	1.50213e-12	2.89696e-12	CREB	6.21807	0.00119386	1.79499	0.0644687	0.0477546	0.0226834	0.00413526
EIF4B	24.8238	7.48931e-09	3.47531	4.04423e-07	3.59487e-07	8.23824e-08	5.77747e-08	EIF4B	-4.0858	0.282996	3.86235	1	1	0.968708	0.372727	EIF4B	1.79591	0.592125	3.31048	1	1	0.952498	0.652546	EIF4B	14.4391	1.03242e-08	2.13789	5.57508e-07	4.12969e-07	6.19453e-08	3.71672e-08	EIF4B	-23.1645	1.12328e-14	2.85375	6.06573e-13	5.39176e-13	2.24657e-14	8.66532e-14	EIF4B	5.37689	0.171004	3.79133	1	1	0.993643	0.243005
ERK	-20.7961	0.000217558	5.92239	0.0117482	0.00652675	0.00239314	0.000451974	ERK	15.144	0.0668617	7.52705	1	1	0.668617	0.120351	ERK	-1.38424	0.623364	2.82375	1	1	0.952498	0.673233	ERK	-42.3818	3.92707e-16	5.22027	2.12062e-14	2.00281e-14	2.35624e-15	5.30154e-15	ERK	49.1265	1.51608e-11	4.8153	8.18685e-10	5.4579e-10	3.03217e-11	4.30887e-11	ERK	2.07916	0.369152	2.27849	1	1	0.993643	0.453051
GluR3	-0.00620324	0.99858	3.47574	1	1	0.99858	0.99858	GluR3	7.18108	0.00113547	2.05389	0.0613151	0.048825	0.0113547	0.00486627	GluR3	2.28519	0.370764	2.51022	1	1	0.952498	0.444917	GluR3	-6.25884	0.00751033	2.35625	0.405558	0.120165	0.045062	0.0103989	GluR3	-16.137	4.98357e-12	2.11271	2.69113e-10	1.89376e-10	9.96714e-12	1.58302e-11	GluR3	-12.9129	5.73768e-06	2.77762	0.000309835	0.000281146	0.000109016	5.16391e-05
GluR4	6.66468	0.0322967	2.96139	1	0.484451	0.355264	0.0436006	GluR4	6.24147	0.000975965	1.76827	0.0527021	0.0429424	0.00975965	0.0047911	GluR4	-8.91876	0.000165124	2.36274	0.00891668	0.00643982	0.00247685	0.000557292	GluR4	11.3915	0.000292984	2.84821	0.0158211	0.00615265	0.0017579	0.000465327	GluR4	-6.51399	0.0623766	3.54706	1	0.249506	0.124753	0.0660458	GluR4	-17.9886	4.65719e-09	2.9664	2.51488e-07	2.42174e-07	8.84866e-08	8.38294e-08
GSK3B	-0.41621	0.853552	2.25303	1	1	0.99858	0.886381	GSK3B	-5.24595	0.077745	3.01563	1	1	0.77745	0.135427	GSK3B	10.2304	2.55735e-07	1.74698	1.38097e-05	1.20195e-05	3.83602e-06	1.72621e-06	GSK3B	-10.3886	3.13865e-08	1.78934	1.69487e-06	1.19269e-06	1.88319e-07	9.96984e-08	GSK3B	-12.8747	1.14945e-10	1.89035	6.20703e-09	3.67824e-09	2.2989e-10	2.69871e-10	GSK3B	8.22982	0.00810121	2.91221	0.437465	0.259239	0.153923	0.0190202
JNK	23.435	6.32906e-08	3.56927	3.41769e-06	2.91137e-06	6.96196e-07	3.46414e-07	JNK	-6.59117	0.0271851	3.03649	1	0.84274	0.271851	0.0611666	JNK	-0.521104	0.761956	1.71893	1	1	0.952498	0.791262	JNK	12.5862	1.18524e-07	2.06011	6.40027e-06	4.38537e-06	7.11142e-07	3.55571e-07	JNK	-18.6892	2.85637e-12	2.51371	1.54244e-10	1.11399e-10	5.71274e-12	9.64026e-12	JNK	1.08539	0.710587	2.89894	1	1	0.993643	0.783096
MEK	0.759422	0.614911	1.49862	1	1	0.99858	0.664104	MEK	-6.59979	3.72784e-05	1.57341	0.00201303	0.00178936	0.000372784	0.000287576	MEK	2.82944	0.102961	1.69366	1	1	0.952498	0.150268	MEK	1.2833	0.458624	1.71316	1	1	0.916909	0.485602	MEK	-14.6847	3.73177e-11	2.1088	2.01515e-09	1.2688e-09	7.46354e-11	9.59597e-11	MEK	9.02959	0.000567432	2.40763	0.0306413	0.0243996	0.0107812	0.00255344
MTOR	12.5181	0.00133527	3.56123	0.0721047	0.029376	0.014688	0.00218499	MTOR	-5.09199	0.0241719	2.2791	1	0.773501	0.241719	0.0567515	MTOR	-1.86271	0.569754	3.29579	1	1	0.952498	0.640974	MTOR	5.668	0.0261024	2.43726	1	0.339331	0.156614	0.0335602	MTOR	-16.991	3.59408e-10	2.64312	1.9408e-08	1.03373e-08	7.18815e-10	7.18815e-10	MTOR	3.35908	0.360287	3.5908	1	1	0.993643	0.452454
NR1	5.86889	0.122163	3.65479	1	1	0.99858	0.146595	NR1	8.00379	0.037521	3.64436	1	1	0.37521	0.075042	NR1	-8.21843	0.00872748	3.19698	0.471284	0.279279	0.130912	0.0202921	NR1	-7.22915	0.0314399	3.43325	1	0.377279	0.18864	0.0394827	NR1	-33.6345	2.15408e-21	3.15737	1.1632e-19	1.14166e-19	4.30815e-21	5.81601e-20	NR1	-18.2515	2.58493e-07	3.57959	1.39586e-05	1.29247e-05	4.91137e-06	2.79173e-06
NR2A	12.0187	0.0014507	3.45418	0.0783377	0.0304646	0.0159577	0.00230405	NR2A	-3.09013	0.46225	4.25147	1	1	0.968708	0.550318	NR2A	-17.6655	9.35353e-07	3.68994	5.05091e-05	4.30262e-05	1.40303e-05	5.61212e-06	NR2A	3.87269	0.268483	3.41246	1	1	0.916909	0.302043	NR2A	-35.125	3.19812e-29	2.59908	1.72699e-27	1.72699e-27	6.39625e-29	1.72699e-27	NR2A	-25.2527	2.6028e-10	4.02793	1.40551e-08	1.37949e-08	4.94533e-09	7.02757e-09
p3525	13.7777	6.38443e-07	2.40848	3.44759e-05	2.55377e-05	7.02288e-06	2.2984e-06	p3525	-7.21422	0.0204397	3.17285	1	0.674511	0.204397	0.0501702	p3525	-11.1593	4.50711e-06	2.37903	0.000243384	0.000198313	6.76067e-05	2.21258e-05	p3525	-6.04175	0.00276807	2.02516	0.149476	0.0470571	0.0166084	0.00393357	p3525	-16.7897	2.62982e-09	2.74223	1.4201e-07	6.57454e-08	5.25963e-09	4.64492e-09	p3525	0.0580688	0.985725	3.23289	1	1	0.993643	0.993643
P38	9.82827	0.00175545	2.89561	0.094794	0.0351089	0.0193099	0.0027084	P38	-7.40318	0.00184953	2.39729	0.0998748	0.0758309	0.0184953	0.00713392	P38	6.6699	0.00706735	2.34219	0.381637	0.233222	0.10601	0.0173471	P38	4.03291	0.0342383	1.83458	1	0.377279	0.20543	0.0420197	P38	-15.513	1.76657e-08	2.69111	9.53946e-07	3.88645e-07	3.53313e-08	2.89075e-08	P38	-0.84164	0.766402	2.83394	1	1	0.993643	0.795879
P70S6	17.1633	0.000583402	4.44214	0.0315037	0.0151685	0.00641742	0.00108633	P70S6	13.4663	0.00844216	4.68862	0.455877	0.31236	0.0844216	0.0253265	P70S6	-7.38354	0.00474584	2.64874	0.256275	0.166104	0.0711876	0.0128138	P70S6	41.6713	4.42543e-15	3.67846	2.38973e-13	2.21272e-13	2.65526e-14	4.77947e-14	P70S6	-20.6956	3.49904e-13	2.66689	1.88948e-11	1.57457e-11	6.99807e-13	1.88948e-12	P70S6	6.89809	0.0908965	3.89669	1	1	0.993643	0.149912
pAKT	11.0377	0.000430976	2.86392	0.0232727	0.0116363	0.00474073	0.000831167	pAKT	1.23368	0.398462	1.44521	1	1	0.968708	0.500395	pAKT	-4.0634	0.0497668	2.08587	1	1	0.746502	0.0866906	pAKT	15.8552	3.13654e-07	2.66249	1.69373e-05	1.12915e-05	1.88192e-06	8.91438e-07	pAKT	-17.9694	5.23333e-13	2.34933	2.826e-11	2.25033e-11	1.04667e-12	2.355e-12	pAKT	6.39424	0.0446079	3.03768	1	1	0.847551	0.0830631
pBRAF	27.7535	7.29823e-15	2.62704	3.94105e-13	3.86806e-13	8.02805e-14	1.97052e-13	pBRAF	2.62878	0.296029	2.46869	1	1	0.968708	0.380608	pBRAF	32.3849	2.53569e-23	2.08034	1.36927e-21	1.31856e-21	3.80354e-22	4.56424e-22	pBRAF	12.8217	2.12561e-08	1.96267	1.14783e-06	8.28989e-07	1.27537e-07	7.17395e-08	pBRAF	-18.6621	6.33279e-17	2.00242	3.41971e-15	3.1664e-15	1.26656e-16	6.83941e-16	pBRAF	4.39237	0.0623281	2.27395	1	1	0.993643	0.112191
pCAMKII	-12.6888	0.109583	8.38598	1	1	0.99858	0.134488	pCAMKII	-28.9489	0.00117151	10.1516	0.0632615	0.0492034	0.0117151	0.00486627	pCAMKII	61.9706	3.14163e-10	6.81659	1.69648e-08	1.57082e-08	4.71245e-09	3.39296e-09	pCAMKII	103.302	1.20998e-13	8.12037	6.5339e-12	5.80791e-12	7.25989e-13	9.33415e-13	pCAMKII	26.2758	6.61898e-07	4.36018	3.57425e-05	9.26657e-06	1.3238e-06	8.71768e-07	pCAMKII	36.8241	0.00453961	10.6911	0.245139	0.158886	0.0862525	0.0119404
pCASP9	24.035	6.41508e-08	3.65338	3.46414e-06	2.91137e-06	7.05659e-07	3.46414e-07	pCASP9	-5.23197	0.0314917	2.45949	1	0.944752	0.314917	0.0680221	pCASP9	3.54532	0.15587	2.43189	1	1	0.952498	0.221499	pCASP9	24.2483	5.01756e-10	3.11347	2.70948e-08	2.10737e-08	3.01053e-09	2.08422e-09	pCASP9	-17.5571	4.34005e-09	2.96965	2.34363e-07	9.98213e-08	8.68011e-09	7.32384e-09	pCASP9	3.12422	0.519774	4.75518	1	1	0.993643	0.62276
pCREB	17.238	5.52492e-07	2.94856	2.98346e-05	2.26522e-05	6.07741e-06	2.13104e-06	pCREB	-5.12312	0.0336665	2.43806	1	0.97633	0.336665	0.0699228	pCREB	-2.54413	0.206015	2.02313	1	1	0.952498	0.27812	pCREB	12.0519	7.76775e-06	2.39757	0.000419458	0.000217497	4.66065e-05	1.55355e-05	pCREB	-16.7548	7.93256e-11	2.4881	4.28358e-09	2.61775e-09	1.58651e-10	1.94708e-10	pCREB	-2.00321	0.530499	3.21205	1	1	0.993643	0.62276
pEIF4B	19.9001	8.61625e-07	3.43238	4.65278e-05	3.36034e-05	9.47788e-06	2.90798e-06	pEIF4B	-6.66057	0.0660092	3.70379	1	1	0.660092	0.120351	pEIF4B	6.41469	0.237596	5.22938	1	1	0.952498	0.303425	pEIF4B	9.06013	1.02797e-05	1.85521	0.000555102	0.000277551	6.1678e-05	1.98251e-05	pEIF4B	-25.1756	2.29718e-08	4.67564	1.24047e-06	4.82407e-07	4.59435e-08	3.64845e-08	pEIF4B	33.5948	3.56584e-11	3.77608	1.92555e-09	1.92555e-09	6.7751e-10	1.92555e-09
pELK	18.2903	0.000217617	4.33548	0.0117513	0.00652675	0.00239379	0.000451974	pELK	37.6745	3.38187e-11	4.23354	1.82621e-09	1.75857e-09	3.38187e-10	6.08737e-10	pELK	17.9929	1.43485e-05	3.57935	0.000774821	0.00058829	0.000215228	5.53443e-05	pELK	14.2753	8.83112e-05	3.24611	0.0047688	0.0020378	0.000529867	0.000149025	pELK	-19.0963	6.21912e-08	3.58998	3.35832e-06	1.24382e-06	1.24382e-07	9.59521e-08	pELK	-9.61481	0.00114124	2.99534	0.0616269	0.0467908	0.0216835	0.00413526
pERK	169.953	2.41842e-20	7.99945	1.30595e-18	1.30595e-18	2.66026e-19	1.30595e-18	pERK	35.6521	1.69912e-08	4.92046	9.17524e-07	8.49559e-07	1.69912e-07	1.83505e-07	pERK	94.6736	1.10094e-24	4.69422	5.94508e-23	5.83499e-23	1.65141e-23	2.97254e-23	pERK	28.2189	4.24323e-07	4.54758	2.29134e-05	1.48513e-05	2.54594e-06	1.14567e-06	pERK	-36.8075	5.71863e-14	5.16056	3.08806e-12	2.68776e-12	1.14373e-13	3.86007e-13	pERK	14.6909	0.00711309	4.96173	0.384107	0.234732	0.135149	0.0174594
pGluR2	9.53547	0.000274856	2.37704	0.0148422	0.00769597	0.00302342	0.000549712	pGluR2	0.633758	0.779885	2.25296	1	1	0.968708	0.794599	pGluR2	0.496016	0.784933	1.80616	1	1	0.952498	0.799743	pGluR2	10.8229	6.34853e-06	2.12562	0.000342821	0.000184107	3.80912e-05	1.31854e-05	pGluR2	-16.3878	1.42633e-07	3.10066	7.70216e-06	2.50643e-06	2.85265e-07	2.02688e-07	pGluR2	-5.04016	0.0950972	3.05654	1	1	0.993643	0.151037
pGSK3BT2	9.71007	0.00190645	2.89715	0.102949	0.0362226	0.020971	0.00285968	pGSK3BT2	-2.28057	0.199319	1.7842	1	1	0.968708	0.283242	pGSK3BT2	4.10268	0.0541088	2.06035	1	1	0.811632	0.0894726	pGSK3BT2	5.71015	0.0172311	2.28786	0.930481	0.258467	0.103387	0.023262	pGSK3BT2	-19.2033	3.14343e-18	1.94782	1.69745e-16	1.63459e-16	6.28687e-18	5.65818e-17	pGSK3BT2	1.23896	0.679084	2.96545	1	1	0.993643	0.780224
PI3K	22.7027	1.51789e-09	3.03898	8.19661e-08	7.43767e-08	1.66968e-08	1.3661e-08	PI3K	-9.76318	0.000510733	2.84931	0.0275796	0.0240044	0.00510733	0.00337114	PI3K	6.02451	0.0662518	3.14635	1	1	0.952498	0.102217	PI3K	13.3201	3.67642e-10	1.77607	1.98527e-08	1.58086e-08	2.20585e-09	1.65439e-09	PI3K	-13.8561	5.43007e-12	1.87858	2.93224e-10	2.00913e-10	1.08601e-11	1.62902e-11	PI3K	0.916664	0.746666	2.81497	1	1	0.993643	0.790588
pJAK2	2.12935	0.362348	2.30133	1	1	0.99858	0.404289	pJAK2	1.98599	0.213526	1.56971	1	1	0.968708	0.288261	pJAK2	4.99538	0.00235696	1.55738	0.127276	0.0872074	0.0353543	0.00707087	pJAK2	9.32924	3.08356e-06	1.79206	0.000166512	9.55904e-05	1.85014e-05	6.93801e-06	pJAK2	-8.10679	3.27008e-06	1.70359	0.000176584	4.2511e-05	6.54015e-06	4.20438e-06	pJAK2	-5.94956	0.00464351	2.10596	0.250749	0.158886	0.0882266	0.0119404
pJNK	21.4794	1.12681e-06	3.72537	6.08476e-05	4.28187e-05	1.23949e-05	3.57927e-06	pJNK	4.39748	0.0488511	2.15505	1	1	0.488511	0.0942128	pJNK	4.76408	0.0364783	2.19197	1	0.984915	0.547175	0.0703511	pJNK	33.4464	1.03951e-17	2.69779	5.61334e-16	5.40544e-16	6.23704e-17	1.87111e-16	pJNK	-4.94504	0.00321563	1.6751	0.173644	0.0225094	0.00643127	0.00361759	pJNK	5.08422	0.134911	3.28362	1	1	0.993643	0.203219
pMEK	23.556	2.38485e-08	3.45589	1.28782e-06	1.12088e-06	2.62333e-07	1.60977e-07	pMEK	-13.2832	1.6722e-05	3.13252	0.000902989	0.000819379	0.00016722	0.000150498	pMEK	14.9404	1.11081e-05	2.99122	0.000599835	0.000477646	0.000166621	4.99862e-05	pMEK	1.59893	0.411151	1.92111	1	1	0.916909	0.444043	pMEK	-19.7487	6.61076e-15	2.22701	3.56981e-13	3.23927e-13	1.32215e-14	5.94969e-14	pMEK	-5.97867	0.00143415	1.86673	0.077444	0.0544976	0.0272488	0.00455553
pMTOR	28.4169	7.76372e-05	6.03891	0.00419241	0.00248439	0.000854009	0.000182279	pMTOR	-9.27326	0.00486175	3.37027	0.262535	0.189608	0.0486175	0.0164084	pMTOR	8.79672	0.0232361	3.64356	1	0.673848	0.348542	0.0480983	pMTOR	23.3123	8.49083e-05	5.08967	0.00458505	0.0020378	0.00050945	0.000147905	pMTOR	-12.3271	8.74492e-05	3.18277	0.00472226	0.000787043	0.000174898	0.000102658	pMTOR	7.0363	0.284126	6.29975	1	1	0.993643	0.365305
pNR1	17.0232	3.86423e-06	3.13526	0.000208669	0.000135248	4.25066e-05	1.00076e-05	pNR1	4.54555	0.205867	3.48545	1	1	0.968708	0.285047	pNR1	-13.8686	3.80835e-06	2.97531	0.000205651	0.000171376	5.71253e-05	2.05651e-05	pNR1	1.50455	0.680051	3.60794	1	1	0.916909	0.692882	pNR1	-29.8248	3.19458e-17	3.29029	1.72507e-15	1.62923e-15	6.38915e-17	4.31268e-16	pNR1	-13.4951	0.00158082	4.40916	0.0853642	0.0584903	0.0300355	0.00474245
pNR2A	24.0356	0.0025009	6.92459	0.135048	0.0450161	0.0275099	0.00364996	pNR2A	61.4507	6.61011e-11	6.4653	3.56946e-09	3.37115e-09	6.61011e-10	8.92364e-10	pNR2A	5.28468	0.241616	4.36533	1	1	0.952498	0.303425	pNR2A	27.9523	7.601e-07	4.63533	4.10454e-05	2.50833e-05	4.5606e-06	1.8657e-06	pNR2A	-21.3255	2.66653e-09	3.58021	1.43992e-07	6.57454e-08	5.33305e-09	4.64492e-09	pNR2A	9.64197	0.0381322	4.36602	1	1	0.724512	0.0762644
pNR2B	20.2673	1.12455e-05	3.96709	0.000607257	0.000371102	0.000123701	2.76026e-05	pNR2B	6.92249	0.123742	4.30776	1	1	0.968708	0.190916	pNR2B	-17.681	5.63196e-08	3.28356	3.04126e-06	2.75966e-06	8.44794e-07	5.06876e-07	pNR2B	19.3674	3.45769e-06	3.57733	0.000186715	0.000103731	2.07462e-05	7.46861e-06	pNR2B	-36.2095	7.77059e-14	4.98018	4.19612e-12	3.57447e-12	1.55412e-13	4.66235e-13	pNR2B	-16.2652	0.000147796	4.45407	0.00798099	0.00665082	0.00280812	0.000798099
pP38	4.04745	0.642753	8.51668	1	1	0.99858	0.680562	pP38	29.1815	3.03813e-16	2.49599	1.64059e-14	1.61021e-14	3.03813e-15	8.20294e-15	pP38	5.05849	0.311866	4.83837	1	1	0.952498	0.382744	pP38	46.5331	5.75551e-12	4.73142	3.10798e-10	2.64754e-10	3.45331e-11	3.45331e-11	pP38	-13.578	0.0043006	4.97829	0.232232	0.0258036	0.00860119	0.00473943	pP38	-6.20643	0.251383	5.54003	1	1	0.993643	0.331089
pP70S6	2.42298	0.35465	2.57317	1	1	0.99858	0.404289	pP70S6	-4.89328	0.105922	3.07193	1	1	0.968708	0.168229	pP70S6	1.00795	0.755439	3.21003	1	1	0.952498	0.791262	pP70S6	7.22465	0.000852904	2.02142	0.0460568	0.0162052	0.00511742	0.00127936	pP70S6	-24.4736	4.31633e-13	3.31328	2.33082e-11	1.89919e-11	8.63266e-13	2.11893e-12	pP70S6	19.3197	8.2508e-08	2.99254	4.45543e-06	4.20791e-06	1.56765e-06	1.11386e-06
pPKCAB	8.08089	0.052845	3.96062	1	0.63414	0.581295	0.0663635	pPKCAB	-12.9415	0.00759479	5.07444	0.410119	0.288602	0.0759479	0.0241246	pPKCAB	8.73578	0.00370724	2.81054	0.200191	0.133461	0.0556085	0.0105364	pPKCAB	-0.343827	0.916909	3.29206	1	1	0.916909	0.916909	pPKCAB	-17.2184	1.39246e-07	3.3052	7.51928e-06	2.50643e-06	2.78492e-07	2.02688e-07	pPKCAB	-4.79156	0.246377	4.20481	1	1	0.993643	0.331089
pRSK	23.1775	2.97157e-13	2.43816	1.60465e-11	1.54522e-11	3.26873e-12	5.34882e-12	pRSK	-3.53157	0.170341	2.6013	1	1	0.968708	0.248605	pRSK	-6.81721	0.0101627	2.68913	0.548787	0.304882	0.152441	0.0219515	pRSK	22.3603	1.52169e-11	2.5675	8.21712e-10	6.8476e-10	9.13013e-11	8.21712e-11	pRSK	-7.47391	0.00232691	2.47845	0.125653	0.0186153	0.00465382	0.00267347	pRSK	-8.8915	0.020219	3.92982	1	0.619556	0.384161	0.043673
pS6	37.0352	1.31308e-07	5.49782	7.09063e-06	5.64624e-06	1.44439e-06	5.90886e-07	pS6	87.0634	1.18518e-21	4.95554	6.39999e-20	6.39999e-20	1.18518e-20	6.39999e-20	pS6	175.426	1.14683e-41	4.12567	6.1929e-40	6.1929e-40	1.72025e-40	6.1929e-40	pS6	67.307	1.43744e-19	4.43577	7.76218e-18	7.61844e-18	8.62464e-19	3.88109e-18	pS6	-2.42647	0.71892	6.80379	1	0.71892	0.71892	0.71892	pS6	27.3268	0.000444747	6.59354	0.0240164	0.0195689	0.0084502	0.00218331
pSTAT3	6.08647	0.0169733	2.42895	0.916557	0.288546	0.186706	0.0241199	pSTAT3	-7.14563	0.0117146	2.88124	0.63259	0.410012	0.117146	0.0304003	pSTAT3	22.3509	2.5015e-17	1.91928	1.35081e-15	1.27576e-15	3.75225e-16	3.37702e-16	pSTAT3	18.0339	2.04769e-13	1.92176	1.10575e-11	9.62413e-12	1.22861e-12	1.38219e-12	pSTAT3	-5.34613	0.0255877	2.41518	1	0.127938	0.0511754	0.0276347	pSTAT3	12.0799	1.79421e-05	2.49899	0.000968875	0.000861222	0.0003409	0.000138411
PTEN	7.0623	0.000644431	1.92993	0.0347993	0.0161108	0.00708874	0.00115998	PTEN	-0.732182	0.724106	2.07544	1	1	0.968708	0.7667	PTEN	-1.9861	0.200958	1.55721	1	1	0.952498	0.27812	PTEN	1.00513	0.574026	1.77263	1	1	0.916909	0.596104	PTEN	-10.9855	8.42833e-06	2.46264	0.00045513	9.27117e-05	1.68567e-05	1.03439e-05	PTEN	-5.0352	0.00353634	1.71875	0.190962	0.127308	0.0671904	0.0100506
RAPTOR	18.797	1.02618e-07	2.97604	5.54139e-06	4.51521e-06	1.1288e-06	5.03763e-07	RAPTOR	1.75812	0.46879	2.39557	1	1	0.968708	0.550318	RAPTOR	-3.04199	0.226764	2.53609	1	1	0.952498	0.298665	RAPTOR	14.9903	1.4e-09	2.06929	7.55998e-08	5.73998e-08	8.39997e-09	5.39998e-09	RAPTOR	-19.1469	1.33835e-10	2.92822	7.2271e-09	4.14889e-09	2.6767e-10	3.01129e-10	RAPTOR	12.2495	0.000678548	3.26776	0.0366416	0.028499	0.0128924	0.00281858
RSK	4.66339	0.366855	5.01282	1	1	0.99858	0.404289	RSK	-0.692434	0.754016	2.20987	1	1	0.968708	0.783017	RSK	-7.36506	0.00165653	2.33767	0.0894527	0.0629482	0.024848	0.00526192	RSK	9.30357	0.0455963	4.35413	1	0.413284	0.273578	0.0535261	RSK	-14.121	1.98743e-09	2.08335	1.07321e-07	5.16732e-08	3.97486e-09	3.70073e-09	RSK	-8.11288	0.145067	5.7308	1	1	0.993643	0.211719
S6	-17.293	0.000185443	4.86901	0.0100139	0.00574874	0.00203987	0.000417247	S6	3.62945	0.417773	4.37705	1	1	0.968708	0.512722	S6	15.1774	0.000120783	3.51515	0.0065223	0.00483133	0.00181175	0.00043482	S6	-23.0877	1.91397e-14	2.87757	1.03354e-12	9.37845e-13	1.14838e-13	1.72257e-13	S6	9.23767	0.0918216	5.18504	1	0.256525	0.183643	0.0935541	S6	-13.4262	0.00122526	4.30046	0.0661642	0.0477852	0.02328	0.00413526
STAT3	9.71909	0.0441109	4.54298	1	0.573441	0.48522	0.056714	STAT3	7.23324	0.0820553	3.97126	1	1	0.820553	0.138468	STAT3	-23.4053	1.6916e-07	4.65215	9.13462e-06	8.11967e-06	2.5374e-06	1.30495e-06	STAT3	63.4091	2.03111e-24	3.49474	1.0968e-22	1.0968e-22	1.21867e-23	1.0968e-22	STAT3	21.9653	7.84185e-08	3.39448	4.2346e-06	1.48995e-06	1.56837e-07	1.17628e-07	STAT3	6.00699	0.0805817	3.29625	1	1	0.993643	0.140368
TRKA	9.22753	1.56711e-06	1.71616	8.4624e-05	5.79831e-05	1.72382e-05	4.70134e-06	TRKA	1.07224	0.666655	2.46787	1	1	0.968708	0.719987	TRKA	0.125822	0.952498	2.10423	1	1	0.952498	0.952498	TRKA	3.58919	0.14062	2.37207	1	1	0.843719	0.161563	TRKA	-12.735	1.88418e-12	1.66887	1.01746e-10	7.53671e-11	3.76835e-12	6.78304e-12	TRKA	-8.13153	9.39681e-05	2.06189	0.00507428	0.00432253	0.00178539	0.000563808

## Sheet: CB
3LME comparisons in Pilocarpine vs Saline for cerebellum (% changes/differences):Yellow represents significant differences
Protein	Onset (%)	PValue	Error	Bonferroni	SB	BH	FDR	Protein	1h (%)	PValue	Error	Bonferroni	SB	BH	FDR	Protein	6h (%)	PValue	Error	Bonferroni	SB	BH	FDR	Protein	24h (%)	PValue	Error	Bonferroni	SB	BH	FDR	Protein	Latent (%)	PValue	Error	Bonferroni	SB	BH	FDR	Protein	Chronic (%)	PValue	Error	Bonferroni	SB	BH	FDR
AKT	9.28792	0.00168373	2.73191	0.0892379	0.0286235	0.0117861	0.00241184	AKT	-2.17442	0.371168	2.4448	1	1	0.987338	0.517681	AKT	-8.31132	0.000168495	2.20984	0.00893022	0.00707678	0.00235893	0.000744185	AKT	-5.04783	0.019334	2.17469	1	0.651588	0.502683	0.0487952	AKT	5.35923	0.00192501	1.63368	0.102025	0.0808503	0.0385002	0.00850212	AKT	5.48732	0.0699993	2.90884	1	1	0.839992	0.103055
AMPKA	9.8771	0.000535121	2.61038	0.0283614	0.0101673	0.00374585	0.000810326	AMPKA	13.579	0.381705	14.4776	1	1	0.987338	0.518728	AMPKA	-6.47306	0.00295215	2.18982	0.156464	0.106277	0.0413301	0.00869245	AMPKA	-2.31308	0.391698	2.71905	1	1	0.99612	0.532307	AMPKA	0.59081	0.806211	2.39421	1	1	0.979535	0.854584	AMPKA	9.60177	0.000907931	2.66024	0.0481203	0.0335934	0.0108952	0.00283061
BAD	14.5674	3.30733e-08	2.22292	1.75289e-06	1.19064e-06	2.31513e-07	9.73826e-08	BAD	-0.043377	0.987338	2.7255	1	1	0.987338	0.987338	BAD	-3.10626	0.103547	1.91875	1	1	0.958727	0.186535	BAD	-1.40637	0.696551	3.62024	1	1	0.99612	0.820382	BAD	1.35507	0.534728	2.15977	1	1	0.979535	0.629791	BAD	19.1956	4.79718e-09	2.67473	2.5425e-07	2.5425e-07	5.75661e-08	1.34038e-07
BAX	12.6503	0.000115819	2.95468	0.00613843	0.00243221	0.000810736	0.000186013	BAX	-3.2655	0.219809	2.68504	1	1	0.987338	0.353026	BAX	-3.98966	0.0863086	2.34775	1	1	0.958727	0.181699	BAX	-3.70892	0.206331	2.96916	1	1	0.99612	0.352759	BAX	-2.06168	0.386839	2.39564	1	1	0.979535	0.50006	BAX	10.5853	0.00205813	3.15818	0.109081	0.0679184	0.0246976	0.00519434
BCL2	17.7206	3.42093e-10	2.27711	1.81309e-08	1.50521e-08	2.39465e-09	1.81309e-09	BCL2	-3.49865	0.176124	2.60986	1	1	0.987338	0.301114	BCL2	-2.31871	0.310305	2.29926	1	1	0.958727	0.373776	BCL2	-2.52474	0.287932	2.39034	1	1	0.99612	0.461536	BCL2	1.64617	0.479463	2.29927	1	1	0.979535	0.577535	BCL2	8.55162	0.00157998	2.5082	0.083739	0.0537194	0.0189598	0.00418695
BRAF	21.0149	2.95827e-09	2.85731	1.56788e-07	1.21289e-07	2.07079e-08	1.20606e-08	BRAF	-20.5554	2.98589e-15	2.30169	1.58252e-13	1.58252e-13	6.86754e-14	1.58252e-13	BRAF	7.28867	0.00914618	2.64073	0.484748	0.31097	0.128047	0.0242374	BRAF	-7.26419	0.0117369	2.92408	0.622055	0.446002	0.305159	0.0388785	BRAF	15.8757	3.96023e-08	2.45343	2.09892e-06	2.01971e-06	7.92045e-07	6.9964e-07	BRAF	-2.95653	0.544388	4.92964	1	1	0.997058	0.601095
CAMKII	24.4978	2.95478e-11	2.89042	1.56603e-09	1.38875e-09	2.06835e-10	2.23719e-10	CAMKII	-7.58634	0.00489758	2.72791	0.259572	0.195903	0.112644	0.0185408	CAMKII	0.132254	0.952197	2.19857	1	1	0.958727	0.958727	CAMKII	-1.73678	0.53299	2.79941	1	1	0.99612	0.672583	CAMKII	-2.81348	0.136536	1.8997	1	1	0.979535	0.246673	CAMKII	13.2034	3.8424e-06	2.49885	0.000203647	0.000184435	4.61088e-05	3.39412e-05
CASP3	22.9658	2.69717e-05	4.60035	0.0014295	0.00062035	0.000188802	4.61129e-05	CASP3	-10.6419	0.00114618	3.32152	0.0607473	0.0492855	0.026362	0.00535379	CASP3	4.86477	0.173655	3.44985	1	1	0.958727	0.235993	CASP3	0.0171714	0.99612	3.51579	1	1	0.99612	0.99612	CASP3	0.0650938	0.979535	2.52971	1	1	0.979535	0.979535	CASP3	13.7768	0.00145775	3.89439	0.0772605	0.0510211	0.017493	0.00406634
CASP9	10.2877	0.0842535	5.6011	1	0.766893	0.573629	0.0970747	CASP9	-19.7313	1.03188e-07	3.7664	5.46895e-06	5.0562e-06	2.37332e-06	1.09379e-06	CASP9	9.4027	0.0230213	3.87734	1	0.736683	0.322299	0.0554605	CASP9	7.41406	0.18977	5.40801	1	1	0.99612	0.33526	CASP9	5.30004	0.278805	4.73975	1	1	0.979535	0.410463	CASP9	-6.99631	0.107192	4.45181	1	1	0.997058	0.142029
CDK5	12.7673	1.8945e-07	2.12832	1.00408e-05	6.25184e-06	1.32615e-06	4.78135e-07	CDK5	-14.529	0.0454338	7.73046	1	1	0.987338	0.104695	CDK5	-2.66483	0.141117	1.81921	1	1	0.958727	0.207756	CDK5	-8.77885	0.000779752	2.64169	0.0413269	0.0350889	0.0202736	0.00459188	CDK5	5.21815	0.00602125	1.80806	0.319126	0.24085	0.120425	0.0222949	CDK5	6.22739	0.000345421	1.61564	0.0183073	0.0134714	0.00414505	0.00122049
CREB	29.1748	4.91099e-14	2.86804	2.60282e-12	2.57238e-12	3.43769e-13	1.30141e-12	CREB	-35.4551	0.0232548	18.9405	1	0.860428	0.534861	0.0725003	CREB	-0.1028	0.958727	1.98193	1	1	0.958727	0.958727	CREB	2.2363	0.312216	2.17621	1	1	0.99612	0.461536	CREB	0.147709	0.937081	1.86458	1	1	0.979535	0.956475	CREB	13.3137	4.65277e-05	2.90167	0.00246597	0.00209375	0.000558332	0.000273996
EIF4B	14.8751	5.6468e-06	2.85069	0.00029928	0.00014117	3.95276e-05	1.032e-05	EIF4B	-7.62572	0.00321165	2.61259	0.170217	0.131678	0.0738679	0.0130936	EIF4B	-9.20085	0.000109256	2.38458	0.00579058	0.00477571	0.00152959	0.000526416	EIF4B	9.4263	0.0191643	3.77657	1	0.651588	0.498273	0.0487952	EIF4B	-1.7803	0.476417	2.51211	1	1	0.979535	0.577535	EIF4B	-7.60445	0.0985834	4.73252	1	1	0.997058	0.137498
ERK	-30.0114	1.15113e-11	4.40057	6.101e-10	5.64054e-10	8.05792e-11	1.19716e-10	ERK	28.6525	9.46328e-08	4.30235	5.01554e-06	4.73164e-06	2.17655e-06	1.09379e-06	ERK	-22.0095	2.1976e-06	4.87036	0.000116473	0.00010988	3.07663e-05	2.36118e-05	ERK	2.5573	0.74746	7.81529	1	1	0.99612	0.861204	ERK	15.5241	3.73694e-09	2.20848	1.98058e-07	1.94321e-07	7.47388e-08	9.90289e-08	ERK	-30.678	3.9737e-08	5.94198	2.10606e-06	2.02658e-06	4.76843e-07	7.0202e-07
GluR3	15.6853	2.47543e-06	2.87152	0.000131198	6.43613e-05	1.7328e-05	4.68564e-06	GluR3	-3.00705	0.254227	2.65651	1	1	0.988243	0.406791	GluR3	-8.02448	2.28199e-05	1.87179	0.00120945	0.00104971	0.000319478	0.000151182	GluR3	-5.64046	0.027415	2.58414	1	0.86567	0.71279	0.0631737	GluR3	2.10683	0.300065	1.99888	1	1	0.979535	0.418511	GluR3	-0.82455	0.789491	3.09097	1	1	0.997058	0.820452
GluR4	20.9915	8.98006e-08	3.23929	4.75943e-06	3.14302e-06	6.28604e-07	2.50496e-07	GluR4	5.36578	0.179813	3.86345	1	1	0.988243	0.307423	GluR4	-2.19711	0.287019	2.07427	1	1	0.958727	0.353767	GluR4	-7.39913	0.0270522	3.4041	1	0.86567	0.703357	0.0631737	GluR4	4.15506	0.102342	2.46667	1	1	0.979535	0.193719	GluR4	14.1437	0.00251604	4.24017	0.13335	0.0779974	0.0301925	0.00573958
GSK3B	-0.372602	0.8913	2.72387	1	1	0.892723	0.892723	GSK3B	-1.86878	0.536792	3.04129	1	1	0.987338	0.661627	GSK3B	-5.37873	0.00859927	2.058	0.455761	0.300974	0.12039	0.0239874	GSK3B	-11.5806	0.000162812	3.12679	0.00862905	0.00781499	0.00423312	0.00143818	GSK3B	4.83421	0.0127025	1.85656	0.673231	0.460159	0.25405	0.03633	GSK3B	4.56831	0.332721	4.58369	1	1	0.997058	0.383352
JNK	16.8161	1.2129e-08	2.47791	6.42839e-07	4.48774e-07	8.49032e-08	3.7814e-08	JNK	-7.59643	0.00121218	2.35633	0.0642455	0.0509115	0.0278801	0.00535379	JNK	3.27968	0.0987351	1.93435	1	1	0.958727	0.186535	JNK	-6.4908	0.00353232	2.23989	0.187213	0.148358	0.0918404	0.0156011	JNK	3.26349	0.0459837	1.587	1	1	0.919673	0.116054	JNK	7.34859	0.00113585	2.1002	0.0602	0.0408906	0.0136302	0.00334445
MEK	9.92276	0.000370786	2.5284	0.0196516	0.00741572	0.0025955	0.00057799	MEK	0.278186	0.897453	2.14882	1	1	0.987338	0.929117	MEK	-9.57483	5.01433e-06	2.03507	0.00026576	0.000235674	7.02006e-05	3.79656e-05	MEK	-14.5976	0.00612885	5.58266	0.324829	0.251283	0.15935	0.0249868	MEK	2.94701	0.101433	1.75507	1	1	0.979535	0.193719	MEK	8.76137	0.00259906	2.67025	0.13775	0.0779974	0.0311887	0.00573958
MTOR	7.06718	0.0341549	3.16848	1	0.388961	0.239084	0.0420979	MTOR	1.49739	0.640769	3.17338	1	1	0.987338	0.754683	MTOR	-8.32505	0.000382132	2.35483	0.020253	0.0149031	0.00534984	0.0013502	MTOR	-6.55084	0.0477843	3.37635	1	1	0.99612	0.101303	MTOR	8.13209	0.00630989	2.79542	0.334424	0.246086	0.126198	0.0222949	MTOR	2.64138	0.385612	2.98848	1	1	0.997058	0.434839
NR1	22.2746	1.2303e-07	3.46267	6.52057e-06	4.18301e-06	8.61208e-07	3.26029e-07	NR1	-1.76057	0.664287	4.07791	1	1	0.987338	0.765374	NR1	-5.97621	0.0816207	3.49416	1	1	0.958727	0.180246	NR1	-26.9306	0.00269569	10.1311	0.142871	0.115915	0.0700879	0.0129883	NR1	-3.16047	0.139626	2.15485	1	1	0.979535	0.246673	NR1	11.2554	0.0022637	3.3809	0.119976	0.0724384	0.0271644	0.00545346
NR2A	27.1505	1.06228e-08	3.70294	5.63009e-07	4.14289e-07	7.43596e-08	3.75339e-08	NR2A	2.52514	0.5928	4.64445	1	1	0.987338	0.714055	NR2A	-3.44699	0.161736	2.4863	1	1	0.958727	0.225579	NR2A	-24.4129	2.28565e-07	4.99633	1.21139e-05	1.16568e-05	5.94269e-06	4.03798e-06	NR2A	1.09763	0.645969	2.36842	1	1	0.979535	0.728433	NR2A	15.9033	0.00010819	3.62282	0.00573405	0.00454396	0.00129828	0.000477837
p3525	2.55299	0.265949	2.25206	1	1	0.892723	0.287659	p3525	0.482735	0.814226	2.04286	1	1	0.988243	0.880694	p3525	2.17057	0.138324	1.43603	1	1	0.958727	0.207756	p3525	-12.7212	7.26302e-12	1.72708	3.8494e-10	3.8494e-10	1.88839e-10	3.8494e-10	p3525	13.1561	6.79098e-08	2.10105	3.59922e-06	3.39549e-06	1.3582e-06	8.99805e-07	p3525	0.009667	0.997058	2.61324	1	1	0.997058	0.997058
P38	34.1648	5.36021e-11	3.91848	2.84091e-09	2.4657e-09	3.75215e-10	3.55114e-10	P38	-15.849	1.61605e-06	3.30139	8.56505e-05	7.43382e-05	4.20172e-05	1.07063e-05	P38	-3.12263	0.132435	2.08702	1	1	0.958727	0.206442	P38	1.24688	0.814727	5.26822	1	1	0.99612	0.918735	P38	-0.850918	0.668935	1.99107	1	1	0.979535	0.738616	P38	4.87017	0.118216	3.00636	1	1	0.997058	0.152816
P70S6	12.8355	0.0115262	4.6822	0.610887	0.161366	0.0806832	0.0152722	P70S6	11.1329	0.0530532	5.37768	1	1	0.987338	0.117159	P70S6	-4.47947	0.343371	4.8112	1	1	0.958727	0.395623	P70S6	-7.51255	0.12815	5.08477	1	1	0.99612	0.242569	P70S6	-10.1989	0.0492672	5.39442	1	1	0.979535	0.116245	P70S6	18.7132	7.40335e-05	4.10408	0.00392377	0.00325747	0.000888401	0.000376829
pAKT	17.72	2.01095e-06	3.20997	0.000106581	5.42957e-05	1.40767e-05	3.94743e-06	pAKT	-18.2181	2.84932e-10	2.80054	1.51014e-08	1.48165e-08	6.55344e-09	7.5507e-09	pAKT	7.93104	0.000334021	2.0459	0.0177031	0.0133609	0.0046763	0.00126451	pAKT	-5.72297	0.113336	3.6857	1	1	0.99612	0.222475	pAKT	8.59485	0.00150237	2.51792	0.0796254	0.0646017	0.0300473	0.00723867	pAKT	7.52575	0.0105132	2.76929	0.557199	0.23618	0.126158	0.0174125
pBRAF	9.74075	1.2993e-05	2.01414	0.000688627	0.000311831	9.09507e-05	2.29542e-05	pBRAF	0.371794	0.85844	2.07411	1	1	0.987338	0.909947	pBRAF	-2.99205	0.110995	1.88729	1	1	0.958727	0.186535	pBRAF	1.11998	0.667148	2.58122	1	1	0.99612	0.80361	pBRAF	-1.9552	0.376262	2.22059	1	1	0.979535	0.498547	pBRAF	11.1755	8.85515e-06	2.23099	0.000469323	0.000416192	0.000106262	6.70461e-05
pCAMKII	21.3921	0.0187949	8.08271	0.996132	0.244334	0.131565	0.0242959	pCAMKII	-4.18678	0.473833	5.9399	1	1	0.987338	0.597932	pCAMKII	22.6621	5.93064e-05	4.81637	0.00314324	0.00266879	0.000830289	0.000349249	pCAMKII	16.2566	0.0113591	5.81277	0.602033	0.443005	0.295337	0.0388785	pCAMKII	3.05703	0.451917	3.98354	1	1	0.979535	0.570277	pCAMKII	29.4624	7.82097e-05	6.20049	0.00414511	0.00336302	0.000938516	0.000376829
pCASP9	23.128	1.02118e-06	3.92945	5.41224e-05	2.96141e-05	7.14824e-06	2.1649e-06	pCASP9	-3.71015	0.155007	2.63412	1	1	0.987338	0.273846	pCASP9	0.308354	0.890587	2.2318	1	1	0.958727	0.925512	pCASP9	2.7833	0.51356	4.18548	1	1	0.99612	0.66387	pCASP9	10.3885	0.000561331	2.76281	0.0297505	0.0252599	0.0112266	0.00330562	pCASP9	10.6235	0.00347651	3.35236	0.184255	0.0973423	0.0417181	0.00708673
pCREB	25.067	5.97582e-09	3.43354	3.16718e-07	2.39033e-07	4.18307e-08	2.26227e-08	pCREB	-6.02232	0.0202883	2.62409	1	0.770957	0.466632	0.0672051	pCREB	-3.62785	0.0911166	2.16375	1	1	0.958727	0.181699	pCREB	-3.08702	0.322256	3.15046	1	1	0.99612	0.461536	pCREB	5.15505	0.0504459	2.53516	1	1	0.979535	0.116245	pCREB	13.9676	3.22278e-06	2.61096	0.000170807	0.000157916	3.86733e-05	3.39412e-05
pEIF4B	6.1039	0.0867665	3.41683	1	0.766893	0.573629	0.0978431	pEIF4B	31.9533	0.0369537	13.0738	1	1	0.849936	0.0979274	pEIF4B	10.2764	1.01766e-06	1.8641	5.39359e-05	5.19006e-05	1.42472e-05	1.79786e-05	pEIF4B	-13.6835	5.62079e-09	2.28351	2.97902e-07	2.92281e-07	1.46141e-07	1.48951e-07	pEIF4B	26.9109	6.65629e-12	2.96295	3.52783e-10	3.52783e-10	1.33126e-10	3.52783e-10	pEIF4B	-1.86466	0.628926	3.8801	1	1	0.997058	0.680267
pELK	9.38513	0.0766893	5.00923	1	0.766893	0.536825	0.0923758	pELK	-2.29616	0.699808	6.00345	1	1	0.987338	0.773228	pELK	-11.2247	0.0201236	5.03203	1	0.664079	0.28173	0.0507881	pELK	1.3561	0.842017	6.73858	1	1	0.99612	0.924727	pELK	-3.56841	0.348062	3.84959	1	1	0.979535	0.473008	pELK	17.525	0.00912727	6.04285	0.483746	0.219055	0.109527	0.0161249
pERK	24.2551	0.00502659	7.49661	0.266409	0.0753989	0.0351862	0.00683101	pERK	-22.8353	4.01177e-05	5.95332	0.00212624	0.00184541	0.000922707	0.00026578	pERK	-4.48522	0.41448	5.59416	1	1	0.958727	0.467393	pERK	-17.0432	0.00165386	5.75124	0.0876545	0.0727697	0.0430003	0.00876545	pERK	-16.1786	0.000157284	4.44794	0.00833608	0.00723508	0.00314569	0.00104201	pERK	18.3222	0.00602576	5.96272	0.319365	0.162695	0.0723091	0.0118283
pGluR2	31.5169	2.62682e-09	4.07443	1.39221e-07	1.10326e-07	1.83877e-08	1.16018e-08	pGluR2	-15.5895	3.61331e-05	3.84741	0.00191506	0.00158986	0.000939461	0.000191506	pGluR2	-0.364334	0.864097	2.12641	1	1	0.958727	0.925512	pGluR2	-3.05242	0.497574	4.54929	1	1	0.99612	0.659285	pGluR2	2.31873	0.253313	1.99218	1	1	0.979535	0.39252	pGluR2	6.43584	0.0766697	3.47765	1	1	0.920036	0.109824
pGSK3BT2	6.20669	0.0829031	3.4339	1	0.766893	0.573629	0.0970747	pGSK3BT2	1.39423	0.714871	3.77667	1	1	0.987338	0.773228	pGSK3BT2	-2.75036	0.328107	2.83632	1	1	0.958727	0.386437	pGSK3BT2	-14.441	3.04547e-05	3.55029	0.0016141	0.00152273	0.000791822	0.000403525	pGSK3BT2	4.84761	0.0550831	2.43573	1	1	0.979535	0.121642	pGSK3BT2	10.9226	0.0177914	4.28371	0.942942	0.355827	0.213496	0.0277336
PI3K	17.2141	8.6062e-13	1.90744	4.56129e-11	4.3031e-11	6.02434e-12	1.14032e-11	PI3K	-14.0841	0.272281	13.7345	1	1	0.987338	0.424438	PI3K	-3.19531	0.108483	2.00319	1	1	0.958727	0.186535	PI3K	1.62565	0.298979	1.54364	1	1	0.99612	0.461536	PI3K	3.91577	0.0217611	1.6449	1	0.739876	0.435221	0.0576668	PI3K	5.07032	0.159688	3.48473	1	1	0.997058	0.201512
pJAK2	17.1223	7.71766e-07	2.97422	4.09036e-05	2.3153e-05	5.40236e-06	1.70432e-06	pJAK2	-2.60487	0.339581	2.74768	1	1	0.987338	0.49324	pJAK2	-3.45577	0.112625	2.1951	1	1	0.958727	0.186535	pJAK2	3.28649	0.270871	2.91879	1	1	0.99612	0.44863	pJAK2	2.56728	0.236696	2.12795	1	1	0.979535	0.39252	pJAK2	8.6724	0.00324401	2.74024	0.171932	0.0940762	0.0389281	0.00687729
pJNK	32.3146	7.03382e-13	3.34571	3.72793e-11	3.58725e-11	4.92368e-12	1.14032e-11	pJNK	-11.6589	4.2388e-06	2.51491	0.000224657	0.000199224	9.74925e-05	3.20938e-05	pJNK	8.00484	0.00225752	2.44926	0.119648	0.0835281	0.0316052	0.00703814	pJNK	3.55345	0.327853	3.54928	1	1	0.99612	0.461536	pJNK	5.60145	0.0130239	2.15126	0.690269	0.460159	0.260479	0.03633	pJNK	13.2233	1.28542e-06	2.37107	6.81273e-05	6.4271e-05	1.5425e-05	1.70318e-05
pMEK	12.5556	0.000558055	3.30466	0.0295769	0.0101673	0.00390638	0.00082158	pMEK	-1.03242	0.709773	2.77887	1	1	0.987338	0.773228	pMEK	-7.69821	0.000108539	1.97818	0.00575257	0.00477571	0.00151955	0.000526416	pMEK	-2.70395	0.330912	2.8041	1	1	0.99612	0.461536	pMEK	2.67103	0.259211	2.31974	1	1	0.979535	0.39252	pMEK	-1.02506	0.769731	3.5079	1	1	0.997058	0.815915
pMTOR	24.7452	3.53743e-05	5.04579	0.00187484	0.000778236	0.00024762	5.85888e-05	pMTOR	-9.47165	0.00888938	3.71256	0.471137	0.346686	0.204456	0.0314091	pMTOR	2.53758	0.460456	3.38055	1	1	0.958727	0.50842	pMTOR	7.91233	0.103864	4.62871	1	1	0.99612	0.211723	pMTOR	1.83196	0.600235	3.45181	1	1	0.979535	0.691576	pMTOR	12.1319	0.014655	4.57492	0.776713	0.307754	0.175859	0.0235368
pNR1	24.8305	1.71422e-06	4.32387	9.08535e-05	4.79981e-05	1.19995e-05	3.49436e-06	pNR1	-4.00222	0.26096	3.60494	1	1	0.988243	0.406791	pNR1	3.47525	0.15623	2.38674	1	1	0.958727	0.223788	pNR1	-24.4266	0.000238597	7.27889	0.0126457	0.0109755	0.00620353	0.00158071	pNR1	2.20871	0.294142	2.0688	1	1	0.979535	0.418511	pNR1	14.0939	0.000266609	3.45587	0.0141303	0.010931	0.0031993	0.00101268
pNR2B	52.1501	4.79107e-10	5.80667	2.53927e-08	2.06016e-08	3.35375e-09	2.30842e-09	pNR2B	-21.2435	1.31845e-08	3.78181	6.98776e-07	6.72407e-07	3.03242e-07	2.32925e-07	pNR2B	2.54643	0.250277	2.17307	1	1	0.958727	0.315826	pNR2B	0.528481	0.94663	7.84589	1	1	0.99612	0.98328	pNR2B	-2.6603	0.25603	2.35879	1	1	0.979535	0.39252	pNR2B	12.2515	0.00815039	4.25913	0.431971	0.20376	0.0978047	0.0148955
pP38	39.723	4.85355e-14	3.72338	2.57238e-12	2.57238e-12	3.39749e-13	1.30141e-12	pP38	-15.1558	5.31544e-07	2.93742	2.81719e-05	2.49826e-05	1.38202e-05	4.02455e-06	pP38	21.7853	2.22753e-06	3.86405	0.000118059	0.00010988	3.11854e-05	2.36118e-05	pP38	-10.4632	0.0137309	4.37186	0.727737	0.508043	0.357003	0.042808	pP38	9.18213	0.0859627	5.05293	1	1	0.979535	0.177083	pP38	9.4891	0.00702121	3.26369	0.372124	0.182552	0.0842546	0.0132902
pP70S6	-4.37327	0.458388	6.00474	1	1	0.892723	0.485891	pP70S6	17.7245	0.40115	19.3323	1	1	0.987338	0.531524	pP70S6	3.64615	0.11808	2.26953	1	1	0.958727	0.189644	pP70S6	0.660589	0.854937	3.59106	1	1	0.99612	0.924727	pP70S6	9.04523	4.43266e-07	1.59004	2.34931e-05	2.172e-05	8.86533e-06	4.69862e-06	pP70S6	11.7386	0.000648036	3.12631	0.0343459	0.0246254	0.00777643	0.00214662
pPKCAB	-8.32436	0.0956048	5.16047	1	0.766893	0.573629	0.105564	pPKCAB	-2.20744	0.911587	20.041	1	1	0.987338	0.929117	pPKCAB	-3.95068	0.206687	3.16916	1	1	0.958727	0.27386	pPKCAB	16.7628	0.0183141	6.44923	0.970645	0.640992	0.476166	0.0487952	pPKCAB	9.98433	6.66034e-06	1.98888	0.000352998	0.000319696	0.000133207	5.8833e-05	pPKCAB	-0.641632	0.898015	5.00631	1	1	0.997058	0.915284
pRSK	31.0375	1.35528e-11	3.42799	7.18296e-10	6.50532e-10	9.48693e-11	1.19716e-10	pRSK	-12.3005	0.000218184	3.39235	0.0115637	0.00960008	0.00501822	0.00115637	pRSK	0.511952	0.87627	3.27037	1	1	0.958727	0.925512	pRSK	9.0802	0.0150738	3.50725	0.798911	0.542656	0.391919	0.0443839	pRSK	-9.80736	9.58239e-06	2.19959	0.000507867	0.000450372	0.000191648	7.25524e-05	pRSK	20.1006	5.05804e-09	2.79511	2.68076e-07	2.63018e-07	6.06965e-08	1.34038e-07
pS6	24.3272	2.42556e-07	3.89676	1.28555e-05	7.76181e-06	1.6979e-06	5.84341e-07	pS6	8.95186	0.415144	10.468	1	1	0.987338	0.53665	pS6	22.5114	7.14064e-08	3.45815	3.78454e-06	3.78454e-06	9.99689e-07	3.78454e-06	pS6	0.19114	0.964728	4.30619	1	1	0.99612	0.98328	pS6	-0.397077	0.938428	5.13451	1	1	0.979535	0.956475	pS6	7.48082	0.103798	4.38431	1	1	0.997058	0.141058
pSTAT3	0.882147	0.695531	2.23698	1	1	0.892723	0.722806	pSTAT3	14.3272	1.97214e-07	2.35652	1.04523e-05	9.46626e-06	4.53591e-06	1.74205e-06	pSTAT3	-6.80353	0.00111656	2.09219	0.0591779	0.0424294	0.0156319	0.00369862	pSTAT3	13.7497	0.000217036	3.34212	0.0115029	0.0102007	0.00564292	0.00158071	pSTAT3	-5.94206	0.00212097	1.93595	0.112412	0.08696	0.0424195	0.00864705	pSTAT3	11.149	0.0002675	2.77118	0.0141775	0.010931	0.00321001	0.00101268
PTEN	18.3925	7.86241e-11	2.29017	4.16708e-09	3.53808e-09	5.50369e-10	4.63009e-10	PTEN	-4.08428	0.0434277	2.03285	1	1	0.987338	0.104621	PTEN	-3.48637	0.0432655	1.73095	1	1	0.605716	0.0996987	PTEN	-5.34421	0.0109239	2.11321	0.578968	0.436957	0.284022	0.0388785	PTEN	0.406397	0.793823	1.54725	1	1	0.979535	0.854584	PTEN	2.14041	0.177852	1.55796	1	1	0.997058	0.219213
RAPTOR	18.6987	4.00742e-07	3.13389	2.12393e-05	1.2423e-05	2.80519e-06	9.23448e-07	RAPTOR	-11.0029	0.341259	12.1773	1	1	0.987338	0.49324	RAPTOR	12.4269	2.77088e-06	2.34099	0.000146857	0.000133002	3.87924e-05	2.44761e-05	RAPTOR	-8.87024	8.06413e-05	2.24835	0.00427399	0.00395142	0.00209667	0.000854798	RAPTOR	5.28315	0.0868709	2.97411	1	1	0.979535	0.177083	RAPTOR	4.33302	0.225439	3.47225	1	1	0.997058	0.265517
RSK	11.2449	0.0324134	4.88216	1	0.388961	0.226894	0.0409027	RSK	0.0557065	0.988243	3.76417	1	1	0.988243	0.988243	RSK	-13.6671	0.000289316	3.85084	0.0153337	0.011862	0.00405042	0.00117952	RSK	-0.326016	0.943502	4.58851	1	1	0.99612	0.98328	RSK	10.4248	0.00946753	3.71648	0.501779	0.359766	0.189351	0.0313612	RSK	-5.46542	0.207043	4.40642	1	1	0.997058	0.249393
S6	0.761549	0.892723	5.60968	1	1	0.892723	0.892723	S6	30.1049	0.0556541	13.5563	1	1	0.987338	0.117541	S6	-19.1865	6.18958e-07	3.93197	3.28047e-05	3.21858e-05	8.66541e-06	1.64024e-05	S6	11.9749	0.0447398	5.55657	1	1	0.99612	0.0988003	S6	9.61265	0.0124367	3.58898	0.659146	0.460159	0.248734	0.03633	S6	-10.3754	0.0280731	4.89686	1	0.53339	0.336878	0.0425108
STAT3	14.3636	0.00225508	4.26831	0.119519	0.0360813	0.0157856	0.00314524	STAT3	-11.8051	0.0273564	5.59171	1	0.979258	0.629197	0.0763099	STAT3	-9.00817	0.0925637	5.54515	1	1	0.958727	0.181699	STAT3	3.09635	0.583518	5.5419	1	1	0.99612	0.719219	STAT3	-3.89199	0.258382	3.49014	1	1	0.979535	0.39252	STAT3	16.4226	0.0102687	5.78406	0.544242	0.23618	0.123225	0.0174125
TRKA	15.6695	1.16408e-08	2.31727	6.16961e-07	4.42349e-07	8.14854e-08	3.7814e-08	TRKA	-9.83894	6.60938e-05	2.46279	0.00350297	0.00297422	0.00152016	0.000389219	TRKA	-2.98253	0.218946	2.44587	1	1	0.958727	0.283028	TRKA	-5.93416	0.183272	4.56166	1	1	0.99612	0.334945	TRKA	-5.24332	0.00109037	1.59572	0.0577896	0.0479763	0.0218074	0.00577896	TRKA	18.5469	1.20969e-05	3.64537	0.000641138	0.000556459	0.000145163	8.01423e-05

## Sheet: Legend
Results of three level mixed effects model applied to protein data: pilocarpine vs saline at corresponding time points
Three methods of controlling for multiple testing were applied: Bonferroni, Stepdown- Bonferroni (SB) and Benjamini-Hochberg (BH)
FDR: false discovery rate.
Significant differences ≥10% from BH with FDR ≤0.05 are highlighted in yellow
HP, hippocampus
CR, cortex
CB, cerebellum
