# Supplementary material for: Altered Protein Profiles During Epileptogenesis in the Pilocarpine Mouse Model of Temporal Lobe Epilepsy
Source: Front Neurol. 2021 May 28;12:654606. doi: 10.3389/fneur.2021.654606 (PMC8194494; doi:10.3389/fneur.2021.654606)
Supplement: Supplementary file 4 [file Table_3.XLS]

## Sheet: HP
Hippocampus, pilocarpine experiment, saline vs saline chronic																					Hippocampus, saline vs saline chronic
Protein	Onset	PValue	Error	Bonferroni	StepdownBonferroni	BenjaminiHochberg	FalseDiscoveryRate	Protein	1h	PValue	Error	Bonferroni	StepdownBonferroni	BenjaminiHochberg	FalseDiscoveryRate	Protein	6h	PValue	Error	Bonferroni	StepdownBonferroni	BenjaminiHochberg	FalseDiscoveryRate	Protein	24h	PValue	Error	Bonferroni	StepdownBonferroni	BenjaminiHochberg	FalseDiscoveryRate	Protein	latent	PValue	Error	Bonferroni	StepdownBonferroni	BenjaminiHochberg	FalseDiscoveryRate
AKT	-7.73646	0.0530434	4.10056	1	1	0.973212	0.0867982	AKT	9.27317	0.0368593	4.18536	1	1	0.816867	0.0770899	AKT	7.12848	0.0640469	3.67262	1	1	0.896656	0.104804	AKT	-13.5138	0.000961771	4.23467	0.0509739	0.0298149	0.00480886	0.00216358	AKT	-0.953625	0.797427	3.72204	1	1	0.797427	0.797427
AMPKA	-6.38775	0.0245069	2.88556	1	0.612673	0.514645	0.0441124	AMPKA	-1.46819	0.637355	3.12697	1	1	0.816867	0.688343	AMPKA	4.62243	0.119079	2.87154	1	1	0.987222	0.165537	AMPKA	-10.5652	0.00634771	3.99539	0.336429	0.114259	0.0317385	0.00934524	AMPKA	9.61781	0.00147416	2.7991	0.0796044	0.0545437	0.0206382	0.00442247
BAD	-0.996677	0.685932	2.46678	1	1	0.973212	0.771673	BAD	7.75775	0.00313221	2.45222	0.169139	0.131553	0.0751729	0.0130107	BAD	10.9643	2.80491e-05	2.34087	0.00151465	0.00129026	0.000392687	0.000168295	BAD	-5.35951	0.0938646	3.24325	1	0.844782	0.469323	0.110552	BAD	8.75679	0.000165066	2.12306	0.00891356	0.00693277	0.00231092	0.000685658
BAX	-8.55965	0.0110293	3.43855	0.595583	0.352938	0.231616	0.0258949	BAX	5.96028	0.0845569	3.31944	1	1	0.816867	0.14269	BAX	9.24521	0.00573526	3.12424	0.309704	0.206469	0.0802937	0.0161058	BAX	-12.0898	0.00146498	3.92532	0.0776437	0.0410193	0.00732488	0.00288161	BAX	6.43199	0.0443675	3.05695	1	1	0.621145	0.0855659
BCL2	0.119538	0.973212	3.54657	1	1	0.973212	0.973212	BCL2	4.17308	0.197861	3.15156	1	1	0.816867	0.305272	BCL2	11.8121	0.000373608	3.01936	0.0201749	0.0141971	0.00523052	0.00118676	BCL2	-12.3557	0.00187084	4.09964	0.0991548	0.0467711	0.00935422	0.00341913	BCL2	10.5977	0.000751204	2.8866	0.040565	0.0285457	0.0105169	0.00238618
BRAF	-1.2864	0.710881	3.48056	1	1	0.973212	0.78342	BRAF	13.7921	0.00265149	4.16448	0.143181	0.116666	0.0636359	0.0130107	BRAF	16.4999	4.42342e-05	3.55679	0.00238865	0.00194631	0.000619279	0.00020081	BRAF	-10.9161	0.00376764	3.87324	0.199685	0.0791204	0.0188382	0.00605105	BRAF	22.266	9.11701e-09	3.17259	4.92319e-07	4.46733e-07	1.27638e-07	8.20531e-08
CAMKII	-7.25261	0.0211671	3.20203	1	0.571511	0.444509	0.0408222	CAMKII	3.83205	0.260385	3.31752	1	1	0.816867	0.390578	CAMKII	8.10868	0.00828386	2.88769	0.447328	0.281651	0.115974	0.0213013	CAMKII	-11.1479	0.000515038	3.2805	0.027297	0.0175113	0.00257519	0.00136485	CAMKII	1.41006	0.620297	2.81649	1	1	0.797427	0.682235
CASP3	5.3651	0.150069	3.59121	1	1	0.973212	0.207788	CASP3	18.8615	6.11084e-05	4.04979	0.00329985	0.00299431	0.0014666	0.000534342	CASP3	17.829	6.98037e-05	3.87944	0.0037694	0.00279215	0.000977252	0.000251293	CASP3	-2.61356	0.544354	4.34976	1	1	0.891812	0.565702	CASP3	19.2907	1.0709e-06	3.33889	5.78287e-05	5.14033e-05	1.49926e-05	7.58914e-06
CASP9	-14.5279	0.00366356	5.19049	0.197832	0.146542	0.0769347	0.0131888	CASP9	2.83669	0.577579	4.98973	1	1	0.816867	0.678028	CASP9	-5.83284	0.252287	5.19911	1	1	0.987222	0.324369	CASP9	-10.0868	0.0694341	5.76644	1	0.694341	0.34717	0.0836365	CASP9	10.3736	0.0906136	5.75232	1	1	0.797427	0.15291
CDK5	-4.83844	0.0233679	2.15001	1	0.607565	0.490726	0.0435126	CDK5	3.84352	0.0934905	2.22478	1	1	0.816867	0.152985	CDK5	9.31713	4.46246e-05	2.07584	0.00240973	0.00194631	0.000624744	0.00020081	CDK5	-7.29813	0.00273399	2.45935	0.144902	0.0601478	0.01367	0.00452818	CDK5	5.98451	0.00446033	1.99248	0.240858	0.156112	0.0624446	0.0120429
CREB	-10.6133	2.05347e-07	1.994	1.10888e-05	1.02674e-05	4.31229e-06	2.21775e-06	CREB	-1.93747	0.388645	2.25851	1	1	0.816867	0.524671	CREB	0.320723	0.874343	2.01903	1	1	0.987222	0.89084	CREB	-15.0661	9.35896e-10	2.38812	4.96025e-08	4.96025e-08	4.67948e-09	2.74709e-08	CREB	0.874715	0.644201	1.87942	1	1	0.797427	0.682235
EIF4B	0.160758	0.964558	3.60494	1	1	0.973212	0.973212	EIF4B	9.42221	0.0155125	3.64973	0.837673	0.573961	0.372299	0.0465374	EIF4B	6.80351	0.0578355	3.42551	1	1	0.809697	0.0975974	EIF4B	-7.81967	0.0415504	3.9381	1	0.485016	0.207752	0.0512133	EIF4B	7.16807	0.0327115	3.19157	1	0.948633	0.457961	0.0679392
ERK	39.7106	0.00706449	11.7758	0.381483	0.261386	0.148354	0.0211935	ERK	-16.8701	0.00304387	5.982	0.164369	0.130886	0.0730529	0.0130107	ERK	-11.3804	0.0306332	5.47555	1	0.888362	0.428865	0.0636228	ERK	4.8051	0.577391	8.37694	1	1	0.891812	0.588495	ERK	-25.6118	1.12432e-06	5.54792	6.07132e-05	5.28429e-05	1.57404e-05	7.58914e-06
GluR3	-9.83672	0.00874423	3.8385	0.472189	0.303893	0.183629	0.0224852	GluR3	-1.64975	0.730105	4.79952	1	1	0.816867	0.758186	GluR3	7.65374	0.011684	2.84804	0.630934	0.385571	0.163575	0.0286788	GluR3	-15.2113	3.06868e-05	3.70102	0.0016264	0.00128885	0.000153434	0.000125428	GluR3	-4.83005	0.0681976	2.6779	1	1	0.797427	0.122756
GluR4	-13.6431	0.00103672	4.25345	0.0559827	0.0466523	0.0217711	0.00559827	GluR4	-14.2381	4.21704e-05	3.42118	0.0022772	0.00210852	0.00101209	0.00045544	GluR4	11.574	0.000119347	2.66056	0.00644473	0.00465453	0.00167086	0.000402795	GluR4	-16.99	0.000238868	4.70416	0.01266	0.00859926	0.00119434	0.000703335	GluR4	-2.06341	0.481899	2.94897	1	1	0.797427	0.553671
GSK3B	6.7837	0.0164757	2.68499	0.889686	0.474656	0.345989	0.0329513	GSK3B	18.5566	7.99812e-07	3.20577	4.31899e-05	4.239e-05	1.91955e-05	2.15949e-05	GSK3B	13.2388	4.04565e-06	2.5304	0.000218465	0.000190145	5.66391e-05	2.73081e-05	GSK3B	6.1341	0.040418	2.86242	1	0.485016	0.20209	0.0510037	GSK3B	15.4368	1.11456e-05	3.08231	0.000601861	0.000501551	0.000156038	6.01861e-05
JNK	-4.78976	0.118836	3.11321	1	1	0.973212	0.168872	JNK	9.05529	0.0118721	3.36663	0.641096	0.463014	0.284931	0.0398423	JNK	6.07687	0.0527696	3.00575	1	1	0.738774	0.0949853	JNK	-10.5799	0.00088371	3.25075	0.0468366	0.0282787	0.00441855	0.00212894	JNK	7.39159	0.0145489	2.86208	0.785642	0.451017	0.203685	0.0327351
MEK	-1.08991	0.683035	2.67345	1	1	0.973212	0.771673	MEK	1.47315	0.611009	2.86311	1	1	0.816867	0.687385	MEK	4.56419	0.0399752	2.13509	1	1	0.559652	0.0744365	MEK	-7.12746	0.0328248	3.39063	1	0.426722	0.164124	0.042432	MEK	-3.42678	0.145831	2.37253	1	1	0.797427	0.208138
MTOR	-1.8062	0.574569	3.23524	1	1	0.973212	0.718758	MTOR	6.60019	0.0619053	3.38081	1	1	0.816867	0.121839	MTOR	5.20341	0.118909	3.22194	1	1	0.987222	0.165537	MTOR	-5.32312	0.150538	3.77247	1	1	0.752689	0.169755	MTOR	5.63631	0.102134	3.32025	1	1	0.797427	0.157578
NR1	-12.8706	0.0420786	6.65367	1	0.967807	0.88365	0.0710076	NR1	3.35032	0.626165	6.73882	1	1	0.816867	0.688343	NR1	20.9604	5.94553e-05	4.48768	0.00321058	0.00249712	0.000832374	0.000246968	NR1	-21.2852	0.00164522	7.33848	0.0871967	0.0427757	0.0082261	0.00311417	NR1	-3.04845	0.519408	4.7841	1	1	0.797427	0.584333
NR2A	-29.492	7.72195e-09	5.20589	4.16985e-07	4.09263e-07	1.62161e-07	2.08493e-07	NR2A	3.42493	0.560982	5.76815	1	1	0.816867	0.678028	NR2A	20.4496	3.41581e-05	4.23695	0.00184454	0.00153712	0.000478214	0.000184454	NR2A	-22.5023	0.00238349	8.12434	0.126325	0.0564715	0.0119175	0.004075	NR2A	9.7709	0.0461549	4.60268	1	1	0.646169	0.0859436
p3525	-4.19089	0.0977007	2.55825	1	1	0.973212	0.14259	p3525	10.1909	0.00145339	2.95402	0.0784831	0.066856	0.0348814	0.00790072	p3525	6.44027	0.019318	2.62009	1	0.598858	0.270452	0.0434655	p3525	-0.361779	0.891812	2.6572	1	1	0.891812	0.891812	p3525	11.4924	2.59978e-05	2.45307	0.00140388	0.00111791	0.00036397	0.00011699
P38	-15.1766	0.000534678	4.4976	0.0288726	0.0245952	0.0112282	0.00320807	P38	-6.8716	0.0636868	3.76812	1	1	0.816867	0.121839	P38	2.52091	0.331525	2.5461	1	1	0.987222	0.389181	P38	-21.9677	1.24362e-06	4.58384	6.59119e-05	5.96938e-05	6.21811e-06	1.09853e-05	P38	-3.35085	0.21704	2.7361	1	1	0.797427	0.266367
P70S6	12.1867	0.00844146	4.26767	0.455839	0.303893	0.177271	0.0224852	P70S6	20.7232	6.92666e-05	4.50833	0.0037404	0.0033248	0.0016624	0.000534342	P70S6	30.3169	7.85242e-10	3.84085	4.2403e-08	4.16178e-08	1.09934e-08	2.12015e-08	P70S6	-10.0071	0.0147238	4.23764	0.78036	0.23558	0.0736189	0.0205358	P70S6	30.7506	7.34722e-09	4.18981	3.9675e-07	3.67361e-07	1.02861e-07	7.935e-08
pAKT	-17.6817	1.17826e-07	3.3805	6.36262e-06	6.00914e-06	2.47435e-06	1.59066e-06	pAKT	-1.00723	0.725603	2.87532	1	1	0.816867	0.758186	pAKT	3.71933	0.195746	2.80167	1	1	0.987222	0.257812	pAKT	-16.7849	6.42608e-06	3.83272	0.000340582	0.000289174	3.21304e-05	3.78425e-05	pAKT	10.6678	1.52536e-05	2.21627	0.000823692	0.000671157	0.00021355	7.48811e-05
pBRAF	-6.9839	0.0290172	3.26296	1	0.696413	0.609361	0.0505461	pBRAF	7.99659	0.0208881	3.27171	1	0.710196	0.501315	0.0507018	pBRAF	2.80324	0.331316	2.83051	1	1	0.987222	0.389181	pBRAF	-2.8625	0.393548	3.38764	1	1	0.891812	0.417161	pBRAF	4.88149	0.0996869	2.86506	1	1	0.797427	0.157578
pCAMKII	-11.5645	0.278265	11.247	1	1	0.973212	0.366496	pCAMKII	25.9188	0.0748168	12.7111	1	1	0.816867	0.133955	pCAMKII	1.4621	0.856816	8.01519	1	1	0.987222	0.88977	pCAMKII	-23.5526	0.000730573	7.60009	0.0387204	0.0241089	0.00365287	0.00184383	pCAMKII	-9.38486	0.199072	7.60133	1	1	0.797427	0.249997
pCASP9	-10.791	0.0163674	4.65618	0.883842	0.474656	0.343716	0.0329513	pCASP9	11.9392	0.0215952	4.81301	1	0.710196	0.518285	0.0507018	pCASP9	9.79476	0.0336703	4.33206	1	0.942768	0.471384	0.0673405	pCASP9	-12.6559	0.0157785	5.48594	0.836259	0.236677	0.0788923	0.0212611	pCASP9	12.9019	0.00515741	4.23236	0.2785	0.175352	0.0722037	0.0128689
pCREBr	-0.219897	0.949829	3.48611	1	1	0.973212	0.973212	pCREBr	9.49722	0.0209103	3.83957	1	0.710196	0.501848	0.0507018	pCREBr	7.67211	0.0376217	3.49655	1	1	0.526704	0.0725562	pCREBr	-12.8286	0.00235298	4.34911	0.124708	0.0564715	0.0117649	0.004075	pCREBr	5.79431	0.0945658	3.32928	1	1	0.797427	0.154744
pEIF4B	-7.43432	0.00194688	2.42021	0.105132	0.0856627	0.0408845	0.00955741	pEIF4B	15.9496	2.11293e-05	3.27393	0.00114098	0.00109872	0.000507102	0.000380327	pEIF4B	2.50589	0.351997	2.64544	1	1	0.987222	0.404422	pEIF4B	15.4814	5.56164e-05	3.40102	0.00294767	0.00216904	0.000278082	0.000196511	pEIF4B	11.2656	1.0206e-05	2.28258	0.000551123	0.000469475	0.000142884	6.01861e-05
pELK	-5.1504	0.227789	4.35371	1	1	0.973212	0.307516	pELK	2.54687	0.57051	4.41659	1	1	0.816867	0.678028	pELK	20.7412	1.42757e-06	3.6428	7.70888e-05	6.99509e-05	1.9986e-05	1.28481e-05	pELK	-19.0936	2.95831e-05	4.80884	0.0015679	0.00127207	0.000147915	0.000125428	pELK	13.6704	0.00280878	4.16771	0.151674	0.101116	0.0393229	0.00798285
pERK	-7.05083	0.0136148	2.89794	0.735199	0.408444	0.285911	0.0294079	pERK	10.0588	0.0014631	2.90781	0.0790072	0.066856	0.0351143	0.00790072	pERK	25.7759	2.5973e-07	4.07439	1.40254e-05	1.32462e-05	3.63623e-06	3.50636e-06	pERK	-19.7629	5.07056e-07	4.02789	2.6874e-05	2.48457e-05	2.53528e-06	5.37479e-06	pERK	34.5075	1.45345e-15	2.99168	7.84865e-14	7.70331e-14	2.03484e-14	3.92433e-14
pGluR2	-14.46	0.0059226	5.49143	0.31982	0.225059	0.124375	0.018813	pGluR2	-2.39148	0.55066	4.02858	1	1	0.816867	0.678028	pGluR2	7.10166	0.016644	2.785	0.898775	0.532607	0.233016	0.0390772	pGluR2	-20.4512	2.0958e-05	4.87097	0.00111078	0.000922154	0.00010479	0.000111078	pGluR2	2.11834	0.407358	2.51474	1	1	0.797427	0.48883
pGSK3BT2	0.44007	0.881932	2.94815	1	1	0.973212	0.952487	pGSK3BT2	14.084	0.0371174	6.22745	1	1	0.816867	0.0770899	pGSK3BT2	18.1141	1.36238e-06	3.21576	7.35683e-05	6.81188e-05	1.90733e-05	1.28481e-05	pGSK3BT2	-3.08801	0.364359	3.44047	1	1	0.891812	0.394103	pGSK3BT2	13.1383	0.000259678	3.24557	0.0140226	0.0106468	0.0036355	0.00100162
PI3K	-12.7785	7.14568e-07	2.56395	3.85867e-05	3.50138e-05	1.50059e-05	6.43111e-06	PI3K	2.90951	0.314081	2.83298	1	1	0.816867	0.446326	PI3K	3.99551	0.119555	2.49286	1	1	0.987222	0.165537	PI3K	-3.89833	0.137685	2.65479	1	1	0.688425	0.158637	PI3K	4.14333	0.0795466	2.28928	1	1	0.797427	0.138565
pJAK2	-6.49528	0.00340321	2.23219	0.183773	0.139531	0.0714673	0.0131267	pJAK2	-5.80459	0.0166228	2.4502	0.897631	0.59842	0.398947	0.0466326	pJAK2	2.50875	0.193482	1.89125	1	1	0.987222	0.257812	pJAK2	-7.65172	0.000979736	2.3356	0.051926	0.0298149	0.00489868	0.00216358	pJAK2	-2.7895	0.194149	2.16269	1	1	0.797427	0.24962
pJNK	-11.3199	0.00276092	3.90287	0.14909	0.115959	0.0579794	0.0114685	pJNK	3.77435	0.359562	4.02307	1	1	0.816867	0.497855	pJNK	7.0944	0.111869	4.26888	1	1	0.987222	0.165537	pJNK	-14.759	0.000109674	3.94618	0.00581272	0.00416761	0.00054837	0.000363295	pJNK	5.62385	0.147349	3.74357	1	1	0.797427	0.208138
pMEK	2.03268	0.58636	3.68496	1	1	0.973212	0.718758	pMEK	-15.6045	3.16479e-07	3.07044	1.70899e-05	1.70899e-05	7.59551e-06	1.70899e-05	pMEK	-3.40163	0.0962491	2.05891	1	1	0.987222	0.152866	pMEK	-10.6006	3.07652e-05	2.55235	0.00163056	0.00128885	0.000153826	0.000125428	pMEK	0.967245	0.656967	2.1603	1	1	0.797427	0.682235
pMTOR	-25.1559	2.68774e-06	5.73406	0.000145138	0.000129011	5.64425e-05	2.0734e-05	pMTOR	-4.16318	0.43081	5.37338	1	1	0.816867	0.567408	pMTOR	-5.24692	0.290467	5.06849	1	1	0.987222	0.356482	pMTOR	-18.4206	0.000220174	5.28723	0.0116692	0.00814645	0.00110087	0.000686426	pMTOR	3.55095	0.469279	4.80146	1	1	0.797427	0.550893
pNR1	-15.2472	0.0611544	8.68462	1	1	0.973212	0.0971275	pNR1	-2.13695	0.816867	9.29069	1	1	0.816867	0.816867	pNR1	12.4822	0.0555069	6.04837	1	1	0.777096	0.0966894	pNR1	-24.8372	0.00146799	8.53239	0.0778035	0.0410193	0.00733996	0.00288161	pNR1	-7.99562	0.179023	6.14427	1	1	0.797427	0.235786
pNR2A	-30.8311	1.53113e-08	5.92592	8.26812e-07	7.96189e-07	3.21538e-07	2.75604e-07	pNR2A	-11.7969	0.0125429	4.92726	0.677319	0.476632	0.301031	0.0398423	pNR2A	-11.2043	0.00596512	4.21907	0.322116	0.208779	0.0835116	0.0161058	pNR2A	-25.9834	3.8639e-05	6.94896	0.00204787	0.00154556	0.000193195	0.000146276	pNR2A	-9.97767	0.0210656	4.47667	1	0.631968	0.294918	0.0455017
pNR2B	-17.0535	0.00538996	6.55612	0.291058	0.210209	0.113189	0.0181911	pNR2B	-7.57362	0.294739	7.46031	1	1	0.816867	0.43016	pNR2B	6.0102	0.268349	5.24038	1	1	0.987222	0.336997	pNR2B	-40.2398	1.55495e-09	7.41002	8.24126e-08	7.93026e-08	7.77477e-09	2.74709e-08	pNR2B	-7.17352	0.150322	5.13097	1	1	0.797427	0.208138
pP38	-15.1757	0.0130912	6.46392	0.706926	0.405828	0.274916	0.0294079	pP38	-6.81048	0.191148	5.335	1	1	0.816867	0.303587	pP38	7.61428	0.109599	4.51841	1	1	0.987222	0.165537	pP38	-29.2697	8.37894e-08	5.76807	4.44084e-06	4.18947e-06	4.18947e-07	1.11021e-06	pP38	2.40057	0.648142	5.17589	1	1	0.797427	0.682235
pP70S6	-8.93985	0.00229802	2.98413	0.124093	0.0988148	0.0482584	0.0103411	pP70S6	20.8195	3.21671e-05	4.31943	0.00173702	0.00164052	0.00077201	0.000434256	pP70S6	6.08738	0.0239042	2.57197	1	0.717126	0.334659	0.0516331	pP70S6	-6.9685	0.0160461	2.94325	0.850444	0.236677	0.0802305	0.0212611	pP70S6	21.5542	4.07484e-10	2.78114	2.20041e-08	2.07817e-08	5.70477e-09	5.50103e-09
pPKCAB	-1.71207	0.683582	4.22323	1	1	0.973212	0.771673	pPKCAB	-2.83576	0.555798	4.86506	1	1	0.816867	0.678028	pPKCAB	-2.14651	0.554595	3.65848	1	1	0.987222	0.617182	pPKCAB	-20.1631	3.58401e-06	4.55845	0.000189952	0.000168448	1.792e-05	2.71361e-05	pPKCAB	-9.23849	0.0060063	3.44456	0.32434	0.192202	0.0840882	0.0141018
pRSK	-10.632	0.00850556	4.16632	0.4593	0.303893	0.178617	0.0224852	pRSK	-1.03696	0.805978	4.22986	1	1	0.816867	0.816867	pRSK	14.4726	0.00411949	4.59091	0.222453	0.152421	0.0576729	0.0123585	pRSK	-19.9506	6.26765e-06	4.59972	0.000332185	0.000288312	3.13382e-05	3.78425e-05	pRSK	6.61104	0.133172	4.22439	1	1	0.797427	0.199759
pS6	4.20728	0.441583	5.33183	1	1	0.973212	0.56775	pS6	17.1466	0.0227445	6.82874	1	0.710196	0.545868	0.0511751	pS6	-0.089239	0.987222	5.55894	1	1	0.987222	0.987222	pS6	-14.4836	0.00509735	5.44931	0.27016	0.101947	0.0254868	0.00794587	pS6	22.2062	0.000670914	5.69104	0.0362294	0.0261657	0.0093928	0.00226434
pSTAT3	-9.43817	2.86218e-05	2.24833	0.00154558	0.00134522	0.000601057	0.000193197	pSTAT3	5.32616	0.0654321	2.78231	1	1	0.816867	0.121839	pSTAT3	1.07295	0.621286	2.15281	1	1	0.987222	0.670989	pSTAT3	-10.9551	0.000366508	3.13305	0.0194249	0.0128278	0.00183254	0.00102236	pSTAT3	9.36535	0.0003574	2.41255	0.0192996	0.014296	0.0050036	0.00128664
PTEN	5.09043	0.0778909	2.78405	1	1	0.973212	0.116836	PTEN	7.0547	0.0172713	2.81023	0.932652	0.604496	0.414512	0.0466326	PTEN	12.7507	3.70318e-06	2.43335	0.000199972	0.000177753	5.18445e-05	2.73081e-05	PTEN	-7.40991	0.0108486	2.95927	0.574978	0.184427	0.0542432	0.0155399	PTEN	3.27132	0.170453	2.32954	1	1	0.797427	0.230112
RAPTOR	-7.54845	0.00985732	2.96844	0.532295	0.325292	0.207004	0.0241952	RAPTOR	10.524	0.00558605	3.52398	0.301647	0.229028	0.134065	0.0215462	RAPTOR	14.2874	6.74884e-05	3.19499	0.00364437	0.00276702	0.000944837	0.000251293	RAPTOR	-9.11431	0.00541768	3.35312	0.287137	0.102936	0.0270884	0.00820392	RAPTOR	26.8823	9.5217e-14	2.70937	5.14172e-12	4.95128e-12	1.33304e-12	1.71391e-12
RSK	-29.5463	5.66193e-12	4.09562	3.05744e-10	3.05744e-10	1.18901e-10	3.05744e-10	RSK	-14.566	0.00111227	4.59548	0.0600627	0.0522768	0.0266945	0.00750784	RSK	2.39806	0.560035	4.04681	1	1	0.987222	0.617182	RSK								RSK	1.28945	0.70449	3.36434	1	1	0.797427	0.717782
S6	8.80304	0.0692166	4.58783	1	1	0.973212	0.106791	S6	-10.0769	0.00806218	3.91976	0.435357	0.322487	0.193492	0.0290238	S6	0.75389	0.85454	4.08506	1	1	0.987222	0.88977	S6	-5.27875	0.230877	4.49585	1	1	0.891812	0.254927	S6	-9.37733	0.00524289	3.44107	0.283116	0.175352	0.0734004	0.0128689
STAT3	-0.324105	0.942995	4.52567	1	1	0.973212	0.973212	STAT3	2.39173	0.592415	4.39933	1	1	0.816867	0.680647	STAT3	27.6162	1.35436e-12	2.96237	7.31355e-11	7.31355e-11	1.89611e-11	7.31355e-11	STAT3	-21.7975	1.35478e-09	3.63862	7.18031e-08	7.04483e-08	6.77388e-09	2.74709e-08	STAT3	36.2564	8.3698e-18	2.88034	4.51969e-16	4.51969e-16	1.17177e-16	4.51969e-16
TRKA	-1.58863	0.598965	3.03123	1	1	0.973212	0.718758	TRKA	7.73333	0.0769002	4.15654	1	1	0.816867	0.133955	TRKA	18.492	3.8475e-08	2.78964	2.07765e-06	2.0007e-06	5.3865e-07	6.9255e-07	TRKA	-12.1254	0.0012414	3.8604	0.0657944	0.0360007	0.00620702	0.00263178	TRKA	5.3262	0.0434245	2.52865	1	1	0.607943	0.0855659

## Sheet: CR
Cortex, saline vs saline chronic
Protein	Onset	PValue	Error	Bonferroni	StepdownBonferroni	BenjaminiHochberg	FalseDiscoveryRate	Protein	1h	PValue	Error	Bonferroni	StepdownBonferroni	BenjaminiHochberg	FalseDiscoveryRate	Protein	6h	PValue	Error	Bonferroni	StepdownBonferroni	BenjaminiHochberg	FalseDiscoveryRate	Protein	24h	PValue	Error	Bonferroni	StepdownBonferroni	BenjaminiHochberg	FalseDiscoveryRate	Protein	Latent	PValue	Error	Bonferroni	StepdownBonferroni	BenjaminiHochberg	FalseDiscoveryRate
AKT	-5.01424	0.0203959	2.17908	1	0.203959	0.142771	0.0244751	AKT	-0.285608	0.902901	2.33784	1	1	0.902901	0.902901	AKT	1.64644	0.493884	2.37724	1	1	0.959172	0.63002	AKT	-4.27154	0.0712676	2.39159	1	0.190863	0.0712676	0.0726123	AKT	3.47623	0.178723	2.5214	1	1	0.950864	0.275745
AMPKA	-13.4741	3.36722e-11	1.91613	1.8183e-09	1.61627e-09	2.35705e-10	2.59757e-10	AMPKA	-9.06945	0.00212838	3.00567	0.114932	0.0702365	0.0383108	0.00506588	AMPKA	-6.88002	0.000365352	1.92427	0.019729	0.0182676	0.00949916	0.00392501	AMPKA	-10.656	2.06345e-05	2.50661	0.00111426	0.000639669	2.06345e-05	4.64276e-05	AMPKA	0.353861	0.883568	2.40519	1	1	0.950864	0.900239
BAD	-13.995	1.03203e-10	2.06134	5.57296e-09	4.74734e-09	7.22421e-10	5.93887e-10	BAD	-5.14798	0.0075037	1.93213	0.4052	0.217607	0.135067	0.0155846	BAD	2.17153	0.365339	2.36118	1	1	0.959172	0.57138	BAD	-7.96704	0.000122582	2.06746	0.00661945	0.00294198	0.000122582	0.000213531	BAD	1.3277	0.585077	2.40704	1	1	0.950864	0.672216
BAX	-13.4221	1.17617e-07	2.50381	6.35132e-06	4.1166e-06	8.23319e-07	3.17566e-07	BAX	-7.4994	0.00215769	2.46792	0.116515	0.0702365	0.0388384	0.00506588	BAX	-0.638592	0.80796	2.628	1	1	0.959172	0.872597	BAX	-8.6851	0.000380582	2.46064	0.0205514	0.00723106	0.000380582	0.000570873	BAX	4.33417	0.106637	2.6033	1	1	0.950864	0.198566
BCL2	0.778133	0.875946	4.94933	1	1	0.875946	0.875946	BCL2	-1.90809	0.443275	2.50176	1	1	0.902901	0.544019	BCL2	0.252164	0.922188	2.5711	1	1	0.959172	0.957656	BCL2	-5.82305	0.0238276	2.60975	1	0.166793	0.0238276	0.026806	BCL2	3.66915	0.132663	2.37469	1	1	0.950864	0.231328
BRAF	-24.2909	2.93207e-13	3.25368	1.58332e-11	1.43671e-11	2.05245e-12	2.63886e-12	BRAF	-13.5715	2.52295e-05	3.28307	0.00136239	0.0011101	0.000454131	0.000123854	BRAF	3.65907	0.269318	3.23324	1	1	0.959172	0.501489	BRAF	-16.8186	5.69593e-08	3.10904	3.0758e-06	2.62013e-06	5.69593e-08	3.41756e-07	BRAF	6.00845	0.16165	4.13485	1	1	0.950864	0.264518
CAMKII	-12.3923	1.40108e-06	2.55889	7.56582e-05	4.48345e-05	9.80755e-06	3.28949e-06	CAMKII	-6.9587	0.000798077	2.0779	0.0430962	0.0303269	0.0143654	0.00253507	CAMKII	-2.12274	0.33621	2.21916	1	1	0.959172	0.567354	CAMKII	-10.7961	2.68041e-05	2.58084	0.00144742	0.000756428	2.68041e-05	5.36082e-05	CAMKII	-3.75466	0.0910023	2.24004	1	1	0.950864	0.175504
CASP3	-8.27024	0.0107869	3.31541	0.582493	0.118656	0.0755083	0.0132385	CASP3	0.59895	0.827838	2.73791	1	1	0.902901	0.870688	CASP3	1.42315	0.670166	3.30556	1	1	0.959172	0.775806	CASP3	-6.59023	0.0318105	3.12002	1	0.190863	0.0318105	0.0350565	CASP3	9.03086	0.00557219	3.04403	0.300898	0.211743	0.111444	0.0176999
CASP9	-19.741	0.000244494	5.75583	0.0132027	0.00488987	0.00171146	0.000377219	CASP9	-9.503	0.0537949	5.10997	1	1	0.902901	0.085439	CASP9	-6.34678	0.211596	5.21178	1	1	0.959172	0.451872	CASP9	-20.1638	2.60837e-05	5.07898	0.00140852	0.000756428	2.60837e-05	5.36082e-05	CASP9	4.34637	0.441311	5.50111	1	1	0.950864	0.54338
CDK5	-15.6247	4.461e-14	1.89914	2.40894e-12	2.31972e-12	3.1227e-13	7.4842e-13	CDK5	-16.9788	9.94169e-13	2.24274	5.36851e-11	5.36851e-11	1.7895e-11	5.36851e-11	CDK5	-1.97093	0.347832	2.1093	1	1	0.959172	0.569179	CDK5	-13.1662	7.44436e-10	2.04966	4.01995e-08	3.72218e-08	7.44436e-10	7.41454e-09	CDK5	-5.37638	0.0113781	2.1387	0.61442	0.409613	0.227563	0.0323379
CREB	-7.94324	4.26899e-06	1.6903	0.000230525	0.000119532	2.98829e-05	8.39649e-06	CREB	0.917269	0.616622	1.8175	1	1	0.902901	0.679543	CREB	-0.829473	0.675238	1.98156	1	1	0.959172	0.775806	CREB	-3.95735	0.0329228	1.86382	1	0.190863	0.0329228	0.0355566	CREB	3.68575	0.0364603	1.70452	1	1	0.729206	0.0856024
EIF4B	-29.9692	1.32819e-18	3.2008	7.17225e-17	7.17225e-17	9.29736e-18	7.17225e-17	EIF4B	-16.8574	6.77971e-05	4.41804	0.00366105	0.00284748	0.00122035	0.000281619	EIF4B	2.49263	0.501682	3.64988	1	1	0.959172	0.63002	EIF4B	-14.1656	1.46726e-06	2.96081	7.92322e-05	5.42887e-05	1.46726e-06	4.40179e-06	EIF4B	12.7047	0.000484975	3.30308	0.0261886	0.0227938	0.00969949	0.00327358
ERK	12.471	0.0239331	5.09112	1	0.215398	0.167532	0.0280954	ERK	-2.12924	0.568253	3.75387	1	1	0.902901	0.652887	ERK	-13.3482	2.89609e-07	2.55736	1.56389e-05	1.53493e-05	7.52984e-06	7.81944e-06	ERK	44.697	9.61143e-10	5.23154	5.19017e-08	4.61349e-08	9.61143e-10	7.41454e-09	ERK	-8.53653	0.00236188	2.85143	0.127542	0.0968371	0.0472376	0.00911011
GluR3	-8.33296	0.00243599	2.7663	0.131544	0.0341039	0.0170519	0.00320838	GluR3	-8.01925	0.00143573	2.53141	0.0775293	0.0488148	0.0258431	0.00369187	GluR3	-8.55534	0.00327341	2.9367	0.176764	0.150577	0.0851087	0.0196405	GluR3	-5.59992	0.0378692	2.72295	1	0.190863	0.0378692	0.0400968	GluR3	-6.35286	0.0221262	2.80373	1	0.752291	0.442524	0.0568959
GluR4	-18.0806	1.86995e-08	3.14075	1.00977e-06	7.10582e-07	1.30897e-07	5.93985e-08	GluR4	-13.2989	1.70951e-06	2.76192	9.23134e-05	8.37659e-05	3.07711e-05	1.53856e-05	GluR4	-11.7734	0.000203475	3.19495	0.0109877	0.0103772	0.00529035	0.00274691	GluR4	-17.8346	2.92939e-07	3.46269	1.58187e-05	1.31823e-05	2.92939e-07	1.4872e-06	GluR4	-21.565	2.96161e-09	3.49145	1.59927e-07	1.51042e-07	5.92321e-08	3.99817e-08
GSK3B	-0.582473	0.791437	2.20251	1	1	0.875946	0.80637	GSK3B	4.3772	0.0386564	2.03765	1	0.850441	0.695815	0.0632559	GSK3B	1.4793	0.451995	1.94401	1	1	0.959172	0.610193	GSK3B	7.48338	0.00243633	2.30524	0.131562	0.0341086	0.00243633	0.00320882	GSK3B	15.7863	6.83565e-10	2.12237	3.69125e-08	3.55454e-08	1.36713e-08	1.23042e-08
JNK	-19.5917	1.14106e-08	3.46868	6.16171e-07	4.56423e-07	7.98741e-08	3.93822e-08	JNK	-8.69135	0.0041536	3.09121	0.224294	0.128762	0.0747648	0.0093456	JNK	5.76297	0.0285829	2.51825	1	1	0.743156	0.118729	JNK	-12.8478	2.56374e-06	2.73786	0.000138442	8.9731e-05	2.56374e-06	6.92211e-06	JNK	4.51436	0.13963	2.96269	1	1	0.950864	0.235626
MEK	-6.9434	0.000962033	2.10794	0.0519498	0.0148527	0.00673423	0.00129874	MEK	-4.78175	0.027176	2.18195	1	0.652224	0.489168	0.0473388	MEK	-2.39345	0.257474	2.12578	1	1	0.959172	0.496558	MEK	-5.81462	0.00480606	2.07176	0.259527	0.0624787	0.00480606	0.00617922	MEK	7.6318	0.000811943	2.122	0.0438449	0.0365374	0.0162389	0.00438449
MTOR	-2.88695	0.342429	3.06935	1	1	0.875946	0.369824	MTOR	3.44592	0.287364	3.16547	1	1	0.902901	0.387941	MTOR	7.71383	0.0435229	3.62918	1	1	0.959172	0.156682	MTOR	-5.55641	0.0520021	2.90303	1	0.190863	0.0520021	0.0540022	MTOR	11.2846	0.00122038	3.20115	0.0659006	0.0536968	0.0244076	0.00573199
NR1	-10.4237	0.00261611	3.55569	0.14127	0.0341039	0.0183128	0.00336357	NR1	-12.8983	8.7693e-05	3.36133	0.00473542	0.00359541	0.00157847	0.000338245	NR1	-4.79408	0.186903	3.69404	1	1	0.959172	0.446112	NR1	-11.8824	0.000892439	3.68053	0.0481917	0.014279	0.000892439	0.00122545	NR1	-0.220751	0.950864	3.57635	1	1	0.950864	0.950864
NR2A	-16.3958	1.28229e-05	3.87754	0.000692434	0.000307749	8.976e-05	2.23366e-05	NR2A	-11.4097	0.000894925	3.52572	0.0483259	0.0331122	0.0161086	0.00268477	NR2A	-0.212948	0.959172	4.15257	1	1	0.959172	0.959172	NR2A	-19.1485	6.83692e-07	3.97828	3.69194e-05	2.76734e-05	6.83692e-07	2.46129e-06	NR2A	-10.4968	0.00438519	3.79403	0.2368	0.171022	0.0877038	0.0148
p3525	-17.696	1.16688e-08	3.06201	6.30114e-07	4.56423e-07	8.16815e-08	3.93822e-08	p3525	-13.6696	6.49384e-05	3.48643	0.00350667	0.00279235	0.00116889	0.000281619	p3525	0.16469	0.958653	3.16272	1	1	0.959172	0.959172	p3525	-11.2766	5.48526e-05	2.80698	0.00296204	0.00142617	5.48526e-05	0.000102139	p3525	-2.55199	0.442754	3.35129	1	1	0.950864	0.54338
P38	-8.28462	0.000856035	2.49604	0.0462259	0.0145526	0.00599225	0.00121647	P38	5.14072	0.0780307	2.81222	1	1	0.902901	0.12039	P38	-0.425921	0.867958	2.56004	1	1	0.959172	0.919015	P38	-6.80431	0.00811305	2.59367	0.438105	0.093961	0.00811305	0.00995692	P38	1.63025	0.526009	2.54027	1	1	0.950864	0.631211
P70S6	-5.13737	0.175261	3.8595	1	1	0.875946	0.193145	P70S6	3.54702	0.389058	4.02625	1	1	0.902901	0.512418	P70S6	23.4906	1.24334e-09	3.10588	6.71404e-08	6.71404e-08	3.23268e-08	6.71404e-08	P70S6	-18.3593	2.70825e-10	2.83799	1.46245e-08	1.38121e-08	2.70825e-10	3.65614e-09	P70S6	26.427	5.84852e-12	2.94944	3.1582e-10	3.09972e-10	1.1697e-10	1.5791e-10
pAKT	-16.7053	1.05889e-08	2.89996	5.71799e-07	4.34144e-07	7.41221e-08	3.93822e-08	pAKT	-14.2872	7.28738e-08	2.62793	3.93518e-06	3.71656e-06	1.31173e-06	9.83796e-07	pAKT	-4.72559	0.0749856	2.68727	1	1	0.959172	0.23819	pAKT	-14.768	1.27627e-06	3.07717	6.89188e-05	4.84984e-05	1.27627e-06	4.05405e-06	pAKT	-1.36452	0.635722	2.89061	1	1	0.950864	0.700591
pBRAF	-13.8578	6.54459e-09	2.32707	3.53408e-07	2.75531e-07	4.58121e-08	2.71852e-08	pBRAF	0.457443	0.854565	2.4828	1	1	0.902901	0.870688	pBRAF	-3.9085	0.0504894	2.01121	1	1	0.959172	0.170402	pBRAF	-10.1046	7.67177e-07	2.00407	4.14276e-05	2.99199e-05	7.67177e-07	2.58922e-06	pBRAF	7.14745	0.00127378	2.07522	0.0687839	0.0547723	0.0254755	0.00573199
pCAMKII	-30.0274	0.000803468	10.2479	0.0433873	0.0144624	0.00562428	0.00117263	pCAMKII	3.18628	0.774813	10.9215	1	1	0.902901	0.836799	pCAMKII	-3.21653	0.737719	9.72912	1	1	0.959172	0.812996	pCAMKII	-19.8728	0.0110513	8.51606	0.596771	0.110513	0.0110513	0.0132616	pCAMKII	-6.99878	0.384078	8.29027	1	1	0.950864	0.505859
pCASP9	-22.2709	1.32658e-07	4.39809	7.16355e-06	4.51038e-06	9.28608e-07	3.41121e-07	pCASP9	-2.55051	0.484719	3.68227	1	1	0.902901	0.581663	pCASP9	1.4892	0.707812	3.93159	1	1	0.959172	0.796288	pCASP9	-13.9917	0.000224063	3.91941	0.0120994	0.00470531	0.000224063	0.000355864	pCASP9	1.91343	0.619202	3.80053	1	1	0.950864	0.696603
pCREBr	-13.9341	3.06435e-06	3.01397	0.000165475	8.88662e-05	2.14505e-05	6.36442e-06	pCREBr	-4.43635	0.124827	2.92897	1	1	0.902901	0.18724	pCREBr	2.47741	0.406834	2.93648	1	1	0.959172	0.578132	pCREBr	-11.5166	6.44451e-05	2.91851	0.00348004	0.00161113	6.44451e-05	0.000116001	pCREBr	-0.653427	0.832177	3.08465	1	1	0.950864	0.896675
pEIF4B	-11.3993	1.50393e-06	2.34871	8.12123e-05	4.66219e-05	1.05275e-05	3.38385e-06	pEIF4B	3.11464	0.433676	3.9	1	1	0.902901	0.544019	pEIF4B	4.63294	0.24264	3.85057	1	1	0.959172	0.485279	pEIF4B	-8.48855	0.000143798	2.23377	0.00776507	0.00316355	0.000143798	0.000235305	pEIF4B	22.0427	8.23931e-05	4.8	0.00444923	0.00403726	0.00164786	0.000741538
pELK	-8.5264	0.00864129	3.31951	0.46663	0.103695	0.060489	0.0108519	pELK	-2.6356	0.429286	3.36394	1	1	0.902901	0.544019	pELK	4.05965	0.195993	3.05469	1	1	0.959172	0.446112	pELK	-20.0873	7.6714e-12	2.84106	4.14256e-10	4.06584e-10	7.6714e-12	2.07128e-10	pELK	5.37643	0.0438851	2.56219	1	1	0.877701	0.0987414
pERK	-23.48	7.71922e-06	5.59388	0.000416838	0.0002007	5.40345e-05	1.43737e-05	pERK	-10.6256	0.0260478	4.96425	1	0.651194	0.46886	0.046886	pERK	2.15989	0.652619	4.73147	1	1	0.959172	0.775806	pERK	-28.7788	1.78376e-10	4.70245	9.63233e-09	9.27558e-09	1.78376e-10	3.21078e-09	pERK	21.8016	7.14202e-06	4.13694	0.000385669	0.000357101	0.00014284	7.71338e-05
pGluR2	-14.3346	2.06073e-06	2.98838	0.00011128	6.1822e-05	1.44251e-05	4.45118e-06	pGluR2	-6.62074	0.0318876	3.13642	1	0.733414	0.573976	0.0538103	pGluR2	-4.65816	0.110742	2.95308	1	1	0.959172	0.299004	pGluR2	-13.7554	2.33959e-05	3.26466	0.00126338	0.000701876	2.33959e-05	5.0535e-05	pGluR2	-7.04428	0.0328686	3.36414	1	1	0.657372	0.0806774
pGSK3BT2	-9.64664	0.000572016	2.84015	0.0308889	0.0108683	0.00400411	0.000858024	pGSK3BT2	-1.21734	0.606692	2.37083	1	1	0.902901	0.679543	pGSK3BT2	2.61173	0.299587	2.47112	1	1	0.959172	0.521861	pGSK3BT2	-10.5906	2.8571e-06	2.23899	0.000154283	9.71413e-05	2.8571e-06	7.34682e-06	pGSK3BT2	7.9948	0.000580101	2.15593	0.0313254	0.0266846	0.011602	0.0034806
PI3K	-17.3851	1.09979e-10	2.61605	5.93887e-09	4.94905e-09	7.69853e-10	5.93887e-10	PI3K	-4.46079	0.1762	3.34736	1	1	0.902901	0.257156	PI3K	4.49482	0.198272	3.39241	1	1	0.959172	0.446112	PI3K	-10.5143	4.67751e-05	2.59632	0.00252585	0.00126293	4.67751e-05	9.02091e-05	PI3K	3.13554	0.245513	2.64118	1	1	0.950864	0.345411
pJAK2	-12.6884	6.4077e-09	2.11518	3.46016e-07	2.75531e-07	4.48539e-08	2.71852e-08	pJAK2	-5.77944	0.00113971	1.77104	0.0615442	0.0410295	0.0205147	0.00323917	pJAK2	-6.51661	0.000472184	1.85697	0.025498	0.023137	0.0122768	0.00392501	pJAK2	-8.58914	1.80218e-05	1.9823	0.000973179	0.000576699	1.80218e-05	4.23121e-05	pJAK2	-2.24593	0.228844	1.87485	1	1	0.950864	0.333988
pJNK	-23.6717	7.11822e-11	3.65361	3.84384e-09	3.34556e-09	4.98276e-10	4.8048e-10	pJNK	-12.0867	2.36268e-05	2.88846	0.00127585	0.00106321	0.000425283	0.000123854	pJNK	-6.83511	0.0211803	3.01806	1	0.931931	0.550687	0.103976	pJNK	-19.1684	8.39651e-10	3.10139	4.53412e-08	4.11429e-08	8.39651e-10	7.41454e-09	pJNK	-4.08719	0.132799	2.75107	1	1	0.950864	0.231328
pMEK	-16.2593	7.21738e-14	2.00606	3.89739e-12	3.60869e-12	5.05217e-13	7.79477e-13	pMEK	7.82873	0.0146913	3.02962	0.793329	0.411356	0.264443	0.0293826	pMEK	3.35881	0.181612	2.454	1	1	0.959172	0.446112	pMEK	-5.86034	0.000755791	1.73154	0.0408127	0.0128484	0.000755791	0.00107402	pMEK	19.6288	8.98297e-16	1.78932	4.8508e-14	4.8508e-14	1.79659e-14	4.8508e-14
pMTOR	-21.3024	0.000928292	6.96481	0.0501278	0.0148527	0.00649804	0.00128533	pMTOR	-6.41471	0.222297	5.38994	1	1	0.902901	0.315896	pMTOR	-6.67378	0.217568	5.55749	1	1	0.959172	0.451872	pMTOR	-15.1429	0.00783008	6.0191	0.422824	0.093961	0.00783008	0.00983313	pMTOR	-0.887832	0.869587	5.4143	1	1	0.950864	0.900239
pNR1	-15.0548	0.000161932	4.12091	0.00874435	0.00340058	0.00113353	0.000257187	pNR1	-10.9882	0.00619598	4.1524	0.334583	0.185879	0.111528	0.0133833	pNR1	3.42205	0.433788	4.27716	1	1	0.959172	0.600629	pNR1	-14.7633	0.000907739	4.6348	0.0490179	0.014279	0.000907739	0.00122545	pNR1	-7.01329	0.0694561	3.95749	1	1	0.950864	0.138912
pNR2A	-23.7391	4.85883e-09	4.18465	2.62377e-07	2.13789e-07	3.40118e-08	2.38525e-08	pNR2A	-26.6553	3.06234e-11	4.09337	1.65366e-09	1.62304e-09	5.51221e-10	8.26831e-10	pNR2A	-10.7578	0.0235971	4.93188	1	1	0.613524	0.106187	pNR2A	-25.303	3.30489e-07	5.2895	1.78464e-05	1.4211e-05	3.30489e-07	1.4872e-06	pNR2A	-11.2826	0.00339186	3.97756	0.18316	0.135674	0.0678371	0.0122107
pNR2B	-23.2424	2.47594e-08	4.32769	1.33701e-06	9.16097e-07	1.73316e-07	7.42781e-08	pNR2B	-14.161	0.000194158	3.92893	0.0104845	0.00776633	0.00349485	0.00069897	pNR2B	3.2186	0.477412	4.44023	1	1	0.959172	0.628786	pNR2B	-24.6962	1.46674e-08	4.55275	7.92038e-07	6.89366e-07	1.46674e-08	9.90047e-08	pNR2B	-6.21165	0.174732	4.68799	1	1	0.950864	0.275745
pP38	-12.3665	0.058113	6.86673	1	0.406791	0.406791	0.0653771	pP38	-14.0142	0.00128234	4.5232	0.0692465	0.044882	0.0230822	0.00346232	pP38	4.18028	0.399642	4.83255	1	1	0.959172	0.578132	pP38	-20.9475	0.000353031	6.25719	0.0190637	0.00706062	0.000353031	0.000544676	pP38	-5.57819	0.30603	5.57165	1	1	0.950864	0.41314
pP70S6	-16.1066	6.18479e-16	1.78505	3.33979e-14	3.27794e-14	4.32936e-15	1.66989e-14	pP70S6	-3.53523	0.234871	3.0096	1	1	0.902901	0.325205	pP70S6	-1.85208	0.370339	2.07636	1	1	0.959172	0.57138	pP70S6	-9.70238	1.60736e-06	1.98679	8.67976e-05	5.7865e-05	1.60736e-06	4.56829e-06	pP70S6	9.18532	0.00760134	3.21795	0.410472	0.28125	0.152027	0.022804
pPKCAB	-16.7063	2.79991e-05	4.14022	0.00151195	0.000643979	0.000195994	4.72485e-05	pPKCAB	-2.45637	0.55326	4.1791	1	1	0.902901	0.649479	pPKCAB	-6.53605	0.0828998	3.85456	1	1	0.959172	0.248699	pPKCAB	-4.69315	0.211797	3.8223	1	0.211797	0.211797	0.211797	pPKCAB	-4.83238	0.185264	3.71031	1	1	0.950864	0.277895
pRSK	-20.8556	4.75083e-08	3.92157	2.56545e-06	1.7103e-06	3.32558e-07	1.35024e-07	pRSK	-12.6739	0.000413155	3.69441	0.0223104	0.016113	0.00743679	0.0013944	pRSK	-6.38915	0.098169	3.95084	1	1	0.959172	0.279007	pRSK	-19.5685	3.74732e-07	3.93076	2.02355e-05	1.57387e-05	3.74732e-07	1.55658e-06	pRSK	-14.513	9.68123e-05	3.84225	0.00522786	0.00464699	0.00193625	0.000746838
pS6	-9.32609	0.0326766	4.5125	1	0.261413	0.228736	0.0375433	pS6	-0.885923	0.85297	4.78777	1	1	0.902901	0.870688	pS6	-4.78865	0.295675	4.66512	1	1	0.959172	0.521861	pS6	-16.8972	0.000134653	4.63944	0.00727126	0.00309702	0.000134653	0.000227227	pS6	-0.926544	0.84686	4.80611	1	1	0.950864	0.896675
pSTAT3	-11.0744	1.95332e-07	2.08159	1.05479e-05	6.44596e-06	1.36733e-06	4.79452e-07	pSTAT3	8.99903	1.36602e-05	1.87241	0.000737653	0.000642031	0.000245884	9.22066e-05	pSTAT3	-5.66829	0.00479124	2.01733	0.258727	0.215606	0.124572	0.0258727	pSTAT3	-10.537	6.7496e-07	2.08278	3.64478e-05	2.76734e-05	6.7496e-07	2.46129e-06	pSTAT3	6.47741	0.00150143	1.91649	0.081077	0.0630599	0.0300285	0.00623669
PTEN	-8.91098	4.35374e-06	1.90804	0.000235102	0.000119532	3.04762e-05	8.39649e-06	PTEN	-6.93405	2.06465e-05	1.5987	0.00111491	0.00094974	0.000371638	0.000123854	PTEN	-4.92148	0.0031099	1.66081	0.167935	0.146165	0.0808574	0.0196405	PTEN	-8.25684	1.61684e-05	1.89047	0.000873096	0.000533559	1.61684e-05	3.96862e-05	PTEN	-3.22834	0.0495623	1.64858	1	1	0.950864	0.107055
RAPTOR	-21.8148	5.54385e-14	2.76488	2.99368e-12	2.82736e-12	3.8807e-13	7.4842e-13	RAPTOR	-15.4778	2.01122e-06	3.3087	0.000108606	9.65386e-05	3.6202e-05	1.55151e-05	RAPTOR	-1.42716	0.633833	3.00741	1	1	0.959172	0.775806	RAPTOR	-14.5587	3.2296e-07	2.85002	1.74399e-05	1.42103e-05	3.2296e-07	1.4872e-06	RAPTOR	2.00538	0.562251	3.41357	1	1	0.950864	0.660033
RSK	-5.08376	0.351365	5.56119	1	1	0.875946	0.372033	RSK	-10.7985	0.0180758	4.73432	0.976091	0.46997	0.325364	0.0336583	RSK	-4.42477	0.391909	5.25327	1	1	0.959172	0.578132	RSK	-13.8945	0.0138133	5.8914	0.745916	0.124319	0.0138133	0.0162156	RSK	-6.88477	0.249463	6.13387	1	1	0.950864	0.345411
S6	1.84407	0.722435	5.12817	1	1	0.875946	0.750221	S6	11.7529	0.0165497	4.53903	0.893685	0.446842	0.297895	0.0319173	S6	-15.4274	8.13431e-05	4.05822	0.00439253	0.00422984	0.00211492	0.00146418	S6	11.4649	0.015413	4.39502	0.8323	0.124319	0.015413	0.0177085	S6	-7.32317	0.0689898	4.13211	1	1	0.950864	0.138912
STAT3	-14.9314	4.66718e-05	3.77884	0.00252027	0.00102678	0.000326702	7.6372e-05	STAT3	-18.9236	1.47971e-06	4.06783	7.99041e-05	7.39853e-05	2.66347e-05	1.53856e-05	STAT3	9.86909	0.0412622	4.54555	1	1	0.959172	0.156682	STAT3	-31.6773	3.37514e-18	3.48443	1.82257e-16	1.82257e-16	3.37514e-18	1.82257e-16	STAT3	-7.86193	0.0152233	3.30925	0.822061	0.532817	0.304467	0.041103
TRKA	-8.82799	1.08683e-05	1.98302	0.000586886	0.000271707	7.60778e-05	1.95629e-05	TRKA	-13.3267	8.15987e-11	1.94216	4.40633e-09	4.24313e-09	1.46878e-09	1.46878e-09	TRKA	-6.80755	0.000508798	1.95482	0.0274751	0.0244223	0.0132287	0.00392501	TRKA	-8.95954	0.000434718	2.56937	0.0234748	0.00782493	0.000434718	0.000634454	TRKA	-1.47228	0.418972	1.82679	1	1	0.950864	0.538678

## Sheet: CB
Cerebellum, saline vs saline chronic
Protein	Onset	PValue	Error	Bonferroni	StepdownBonferroni	BenjaminiHochberg	FalseDiscoveryRate	Protein	1h	PValue	Error	Bonferroni	StepdownBonferroni	BenjaminiHochberg	FalseDiscoveryRate	Protein	6h	PValue	Error	Bonferroni	StepdownBonferroni	BenjaminiHochberg	FalseDiscoveryRate	Protein	24h	PValue	Error	Bonferroni	StepdownBonferroni	BenjaminiHochberg	FalseDiscoveryRate	Protein	Latent	PValue	Error	Bonferroni	StepdownBonferroni	BenjaminiHochberg	FalseDiscoveryRate
AKT	8.42771	0.00748177	2.94831	0.396534	0.216971	0.0299271	0.0158614	AKT	14.9538	3.43037e-08	2.29259	1.8181e-06	1.57797e-06	4.80252e-07	2.27262e-07	AKT	9.30264	0.000372415	2.40489	0.019738	0.0115449	0.00148966	0.000858175	AKT	8.86809	0.00126533	2.55251	0.0670626	0.0442866	0.022776	0.00352961	AKT	4.23847	0.092919	2.44437	1	1	0.954848	0.114528
AMPKA	13.1196	4.56537e-05	2.85843	0.00241964	0.00214572	0.000182615	0.000345664	AMPKA	4.21902	0.774982	14.4095	1	1	0.935493	0.789886	AMPKA	12.0089	4.00836e-07	2.07337	2.12443e-05	1.84384e-05	1.60334e-06	2.65554e-06	AMPKA	8.11973	0.00166942	2.40865	0.0884792	0.0550908	0.0300495	0.00421329	AMPKA	10.297	1.53e-06	1.90345	8.10902e-05	5.35501e-05	1.836e-05	4.1851e-06
BAD	9.6755	0.000499723	2.54493	0.0264853	0.0199889	0.00199889	0.00189181	BAD	16.9566	2.21042e-07	2.77594	1.17152e-05	9.94688e-06	3.09458e-06	1.30169e-06	BAD	18.6132	7.2405e-10	2.47613	3.83747e-08	3.76506e-08	2.8962e-09	1.91873e-08	BAD	12.1241	0.00303322	3.75571	0.160761	0.0909967	0.054598	0.00669837	BAD	20.925	6.6133e-12	2.40569	3.50505e-10	3.43892e-10	7.93596e-11	1.75253e-10
BAX	11.0159	0.00253374	3.36416	0.134288	0.0895512	0.0101349	0.00706779	BAX	21.7074	8.03924e-09	3.06426	4.2608e-07	4.01962e-07	1.12549e-07	1.0652e-07	BAX	19.7225	1.19352e-08	2.86805	6.32564e-07	5.96759e-07	4.77407e-08	1.58141e-07	BAX	16.4337	3.36032e-05	3.48416	0.00178097	0.00154575	0.000604857	0.000203559	BAX	21.7816	1.92805e-10	2.74464	1.02186e-08	9.44742e-09	2.31365e-09	2.04373e-09
BCL2	-0.831413	0.761803	2.74499	1	1	0.786002	0.776454	BCL2	11.51	2.07229e-05	2.41463	0.00109831	0.000808193	0.00029012	7.32209e-05	BCL2	7.62487	0.00319639	2.42548	0.169408	0.0958916	0.0127855	0.00705869	BCL2	7.21012	0.00398047	2.34758	0.210965	0.115434	0.0716485	0.0084386	BCL2	14.8657	4.77193e-09	2.1387	2.52913e-07	2.05193e-07	5.72632e-08	2.2992e-08
BRAF	-10.4418	0.0317575	5.04544	1	0.745564	0.12703	0.0542951	BRAF	17.2799	0.000967017	4.65985	0.0512519	0.0290105	0.0135382	0.0021355	BRAF	-3.78785	0.41212	4.68626	1	1	0.788821	0.473278	BRAF	0.43194	0.93421	5.20488	1	1	0.93421	0.93421	BRAF	-1.09462	0.805392	4.45427	1	1	0.954848	0.853715
CAMKII	-8.14331	0.00641777	3.04351	0.340142	0.205369	0.0256711	0.014611	CAMKII	5.4477	0.0265019	2.34861	1	0.576969	0.371026	0.0425636	CAMKII	6.53666	0.011488	2.45386	0.608863	0.298687	0.0459519	0.0217451	CAMKII	2.93826	0.189108	2.18851	1	1	0.93421	0.244456	CAMKII	14.1221	1.72579e-09	1.97038	9.14668e-08	8.1112e-08	2.07095e-08	1.22864e-08
CASP3	-3.78165	0.395898	4.51291	1	1	0.786002	0.46628	CASP3	17.9578	1.45463e-06	3.18386	7.70952e-05	5.96397e-05	2.03648e-05	5.9304e-06	CASP3	8.07439	0.0421344	3.75101	1	0.800554	0.168538	0.0638036	CASP3	4.9952	0.160066	3.43287	1	1	0.93421	0.21767	CASP3	20.7129	6.44504e-07	3.514	3.41587e-05	2.44911e-05	7.73404e-06	2.13492e-06
CASP9	-17.7288	0.000405695	5.28652	0.0215018	0.0166335	0.00162278	0.00165399	CASP9	-0.296751	0.935493	3.66097	1	1	0.935493	0.935493	CASP9	-18.6495	6.15749e-07	3.80884	3.26347e-05	2.77087e-05	2.46299e-06	3.62608e-06	CASP9	-15.418	0.000176787	4.25617	0.0093697	0.00724826	0.00318216	0.000720746	CASP9	-8.62849	0.018602	3.7647	0.985909	0.297633	0.223225	0.0253862
CDK5	-1.87192	0.341282	1.97519	1	1	0.786002	0.41109	CDK5	5.83298	0.00138404	1.71371	0.0733542	0.0387532	0.0193766	0.00282132	CDK5	7.22489	1.64494e-05	1.53178	0.000871819	0.000625078	6.57976e-05	5.44887e-05	CDK5	10.2158	0.000107156	2.39992	0.00567925	0.00450054	0.0019288	0.000473271	CDK5	10.3177	1.62815e-10	1.36076	8.62922e-09	8.14077e-09	1.95378e-09	2.04373e-09
CREB	-17.5201	3.19179e-09	2.93215	1.69165e-07	1.65973e-07	1.27672e-08	8.45825e-08	CREB	0.955205	0.71313	2.57705	1	1	0.935493	0.741096	CREB	1.50583	0.464795	2.03597	1	1	0.788821	0.502738	CREB	-6.04104	0.00247087	2.00065	0.130956	0.0765969	0.0444756	0.00569374	CREB	9.02339	1.34821e-05	1.87589	0.000714552	0.000390981	0.000161785	2.85821e-05
EIF4B	-7.84777	0.090463	4.76922	1	1	0.361852	0.129582	EIF4B	-2.1859	0.600996	4.21013	1	1	0.935493	0.677718	EIF4B	-1.10452	0.788821	4.13439	1	1	0.788821	0.788821	EIF4B	-14.672	0.000433899	4.34252	0.0229967	0.0169221	0.00781019	0.00145513	EIF4B	-9.3297	0.0191594	4.1059	1	0.297633	0.229913	0.0253862
ERK	21.0344	0.00652633	6.80825	0.345895	0.205369	0.0261053	0.014611	ERK	-19.4871	0.000249094	5.63038	0.013202	0.007971	0.00348731	0.00060009	ERK	-8.58767	0.242102	7.61105	1	1	0.788821	0.291623	ERK	-1.06792	0.879449	7.05651	1	1	0.93421	0.896362	ERK	-27.1418	6.84397e-08	5.32482	3.62731e-06	2.66915e-06	8.21277e-07	2.4182e-07
GluR3	-1.77808	0.634346	3.75766	1	1	0.786002	0.672407	GluR3	3.79045	0.258546	3.27054	1	1	0.935493	0.32626	GluR3	7.75319	0.014675	3.00094	0.777773	0.354266	0.0586999	0.0250895	GluR3	4.67547	0.161019	3.22984	1	1	0.93421	0.21767	GluR3	0.539279	0.855155	2.93785	1	1	0.954848	0.871601
GluR4	5.88328	0.215251	4.57647	1	1	0.786002	0.28063	GluR4	8.61568	0.0790303	4.64836	1	1	0.935493	0.113206	GluR4	16.703	0.000149703	3.9007	0.00793427	0.0047905	0.000598813	0.000360648	GluR4	13.0455	0.0101013	4.63743	0.53537	0.26091	0.181824	0.018461	GluR4	15.791	0.000181522	3.75408	0.00962069	0.00417502	0.00217827	0.000310345
GSK3B	28.3454	7.98711e-11	3.38664	4.23317e-09	4.23317e-09	3.19484e-10	4.23317e-09	GSK3B	28.4452	1.10869e-08	3.94978	5.87604e-07	5.43256e-07	1.55216e-07	1.17521e-07	GSK3B	24.6536	5.36916e-09	3.41437	2.84565e-07	2.73827e-07	2.14766e-08	9.48551e-08	GSK3B	25.2647	5.62343e-07	4.1796	2.98042e-05	2.92418e-05	1.01222e-05	1.49021e-05	GSK3B	22.2594	5.15632e-08	3.38018	2.73285e-06	2.06253e-06	6.18758e-07	1.95204e-07
JNK	-7.36084	0.00248753	2.45658	0.131839	0.0895512	0.00995013	0.00706779	JNK	9.46902	3.30419e-09	1.36828	1.75122e-07	1.68514e-07	4.62587e-08	5.83741e-08	JNK	1.66506	0.404648	1.97226	1	1	0.788821	0.473278	JNK	9.73051	5.72265e-06	1.92523	0.000303301	0.000286133	0.000103008	7.58251e-05	JNK	10.1013	6.92777e-11	1.30055	3.67172e-09	3.53316e-09	8.31333e-10	1.22391e-09
MEK	5.1667	0.1072	3.07957	1	1	0.428799	0.149515	MEK	7.15075	0.00650541	2.45369	0.344787	0.169141	0.0910758	0.0123138	MEK	14.55	2.11292e-05	2.88738	0.00111985	0.000781779	8.45167e-05	6.58733e-05	MEK	20.3051	0.00152456	5.59907	0.0808015	0.0518349	0.027442	0.00404007	MEK	8.91581	0.00134594	2.55548	0.0713348	0.0269188	0.0161513	0.00209808
MTOR	11.1093	0.00318184	3.46347	0.168637	0.108182	0.0127273	0.00843187	MTOR	11.29	0.000350301	2.87001	0.018566	0.0108593	0.00490422	0.000807216	MTOR	13.1383	6.45753e-05	2.9448	0.00342249	0.00226014	0.000258301	0.000179402	MTOR	14.1477	7.66169e-05	3.19213	0.00406069	0.00329452	0.0013791	0.000369154	MTOR	7.70112	0.0188761	3.10263	1	0.297633	0.226513	0.0253862
NR1	2.68099	0.509246	3.99056	1	1	0.786002	0.550817	NR1	13.3707	0.00692218	4.53241	0.366876	0.173055	0.0969106	0.0126509	NR1	11.3543	0.00373635	3.60024	0.198027	0.100881	0.0149454	0.00733432	NR1	39.2319	0.000503114	9.16818	0.0266651	0.0186152	0.00905606	0.00156853	NR1	14.2664	1.93436e-05	2.95574	0.00102521	0.000522276	0.000232123	3.79707e-05
NR2A	5.88958	0.217091	4.59457	1	1	0.786002	0.28063	NR2A	25.515	7.76299e-06	4.75965	0.000411439	0.00031052	0.000108682	2.93885e-05	NR2A	18.9898	3.45948e-06	3.5134	0.000183352	0.000145298	1.38379e-05	1.52794e-05	NR2A	44.3649	1.55955e-09	5.4587	8.2656e-08	8.2656e-08	2.80719e-08	8.2656e-08	NR2A	19.3601	1.15754e-06	3.39262	6.13495e-05	4.16713e-05	1.38904e-05	3.4083e-06
p3525	-1.78217	0.475328	2.50857	1	1	0.786002	0.524841	p3525	4.50944	0.0784758	2.4761	1	1	0.935493	0.113206	p3525	-2.85387	0.206437	2.27517	1	1	0.788821	0.254445	p3525	11.0163	9.40408e-06	2.22468	0.000498416	0.0004608	0.000169273	9.96833e-05	p3525	3.62656	0.0918762	2.09087	1	1	0.954848	0.114528
P38	-16.6993	0.000257173	4.76412	0.0136302	0.0113156	0.00102869	0.00131301	P38	2.23034	0.430829	2.78476	1	1	0.935493	0.49639	P38	4.13685	0.172592	2.94163	1	1	0.690368	0.223107	P38	-5.98677	0.148635	4.2192	1	1	0.93421	0.21767	P38	4.74701	0.0956222	2.75017	1	1	0.954848	0.115181
P70S6	24.7149	2.87342e-06	4.42198	0.000152291	0.000137924	1.14937e-05	2.53819e-05	P70S6	25.7932	2.7803e-05	5.17522	0.00147356	0.00105651	0.000389242	9.20974e-05	P70S6	37.6036	1.75135e-16	3.15973	9.28213e-15	9.28213e-15	7.00538e-16	9.28213e-15	P70S6	16.5669	5.27678e-05	3.60588	0.00279669	0.00232178	0.00094982	0.000279669	P70S6	33.2867	1.50723e-09	4.2505	7.98831e-08	7.2347e-08	1.80867e-08	1.22864e-08
pAKT	-3.79391	0.23109	3.20786	1	1	0.786002	0.284832	pAKT	22.5797	5.92989e-16	2.03682	3.14284e-14	3.08354e-14	8.30184e-15	1.57142e-14	pAKT	6.23861	0.0141707	2.41913	0.751045	0.354266	0.0566826	0.0250895	pAKT	4.98495	0.103993	2.9619	1	1	0.93421	0.162107	pAKT	10.9673	5.54468e-05	2.45839	0.00293868	0.00144162	0.000665362	0.000104953
pBRAF	11.1304	5.6073e-07	1.9579	2.97187e-05	2.80365e-05	2.24292e-06	7.42968e-06	pBRAF	11.7105	2.94923e-07	1.98678	1.56309e-05	1.29766e-05	4.12892e-06	1.56309e-06	pBRAF	9.17235	1.48651e-05	1.91601	0.000787848	0.000579738	5.94603e-05	5.25232e-05	pBRAF	6.02541	0.0116859	2.27303	0.619351	0.280461	0.210346	0.020645	pBRAF	12.3772	3.32004e-09	1.77872	1.75962e-07	1.49402e-07	3.98405e-08	1.95514e-08
pCAMKII	-11.4798	0.0739532	6.73465	1	1	0.295813	0.113015	pCAMKII	8.9691	0.147485	5.8679	1	1	0.935493	0.200428	pCAMKII	-7.70973	0.11386	5.02514	1	1	0.455441	0.150865	pCAMKII	1.86121	0.750363	5.77623	1	1	0.93421	0.795385	pCAMKII	12.1596	0.00896798	4.29579	0.475303	0.161424	0.107616	0.0132029
pCASP9	-1.01572	0.786002	3.7476	1	1	0.786002	0.786002	pCASP9	13.0827	0.000154306	3.10179	0.00817821	0.00570931	0.00216028	0.000450469	pCASP9	9.10813	0.00346943	2.90354	0.18388	0.0992438	0.0138777	0.0070723	pCASP9	2.06249	0.600197	3.88136	1	1	0.93421	0.680076	pCASP9	3.22298	0.314211	3.13426	1	1	0.954848	0.362025
pCREBr	-7.95986	0.0142679	3.3109	0.756196	0.385232	0.0570714	0.0280073	pCREBr	7.32969	0.00114911	2.10098	0.0609029	0.0333242	0.0160876	0.00243612	pCREBr	7.28307	0.0034222	2.33809	0.181377	0.0992438	0.0136888	0.0070723	pCREBr	6.63135	0.00615686	2.28865	0.326314	0.172392	0.110823	0.0125505	pCREBr	7.80618	0.000930223	2.19509	0.0493018	0.0204649	0.0111627	0.00154068
pEIF4B	-6.42455	0.119968	4.22488	1	1	0.479873	0.163034	pEIF4B	-5.72395	0.655373	13.1597	1	1	0.935493	0.719947	pEIF4B	-6.64244	0.0225372	2.96116	1	0.473282	0.090149	0.0361962	pEIF4B	12.5043	0.000316465	3.14509	0.0167726	0.0126586	0.00569636	0.00119804	pEIF4B	0.619629	0.843217	3.11313	1	1	0.954848	0.871601
pELK	17.6282	0.000670512	4.60728	0.0355371	0.02615	0.00268205	0.00226222	pELK	14.1253	0.013808	5.25349	0.731822	0.331391	0.193311	0.0243941	pELK	28.5164	2.35799e-08	4.09727	1.24973e-06	1.15541e-06	9.43194e-08	2.40994e-07	pELK	-8.01872	0.116189	5.26934	1	1	0.93421	0.175944	pELK	22.3675	5.03436e-06	4.12458	0.000266821	0.000156065	6.04123e-05	1.16009e-05
pERK	-4.30059	0.410063	5.30814	1	1	0.786002	0.472464	pERK	15.7811	0.00023937	3.81361	0.0126866	0.00789921	0.00335118	0.00060009	pERK	11.4849	0.0186348	4.52664	0.987647	0.409966	0.0745394	0.030864	pERK	-11.4337	0.00937663	4.57079	0.496962	0.253169	0.168779	0.018406	pERK	30.2755	2.27497e-08	4.26226	1.20574e-06	9.55489e-07	2.72997e-07	1.00478e-07
pGluR2	-16.7825	0.000355465	4.91874	0.0188397	0.0149295	0.00142186	0.00156997	pGluR2	7.70139	0.0213642	3.16331	1	0.491376	0.299098	0.0365258	pGluR2	4.394	0.194657	3.29098	1	1	0.778627	0.245638	pGluR2	1.07841	0.793518	4.08438	1	1	0.93421	0.824637	pGluR2	3.92157	0.210845	3.05233	1	1	0.954848	0.248329
pGSK3BT2	21.3903	3.50942e-07	3.52366	1.85999e-05	1.7898e-05	1.40377e-06	6.19997e-06	pGSK3BT2	21.0444	1.13023e-06	3.6315	5.99022e-05	4.74696e-05	1.58232e-05	4.99185e-06	pGSK3BT2	22.0781	2.72823e-08	3.27556	1.44596e-06	1.30955e-06	1.09129e-07	2.40994e-07	pGSK3BT2	22.8045	1.47951e-06	3.98336	7.84138e-05	7.54548e-05	2.66311e-05	2.61379e-05	pGSK3BT2	21.2686	3.41425e-08	3.19295	1.80956e-06	1.39984e-06	4.09711e-07	1.39197e-07
PI3K	-5.33351	0.0623725	2.90449	1	1	0.24949	0.100174	PI3K	4.92067	0.103785	2.92069	1	1	0.935493	0.144753	PI3K	6.32955	0.0336058	2.84423	1	0.672115	0.134423	0.0523854	PI3K	2.78081	0.326657	2.7811	1	1	0.93421	0.412209	PI3K	9.35024	0.00124005	2.68018	0.0657224	0.0260409	0.0148805	0.00199159
pJAK2	-9.49936	0.00187552	3.11531	0.0994024	0.0693941	0.00750207	0.0058472	pJAK2	-2.51669	0.310781	2.49956	1	1	0.935493	0.383055	pJAK2	1.20994	0.610946	2.35586	1	1	0.788821	0.647603	pJAK2	-1.65984	0.45987	2.25501	1	1	0.93421	0.566816	pJAK2	1.17107	0.623462	2.3633	1	1	0.954848	0.688406
pJNK	-7.12084	0.0212906	3.15177	1	0.553556	0.0851624	0.0403001	pJNK	17.3576	5.53544e-20	1.32929	2.93378e-18	2.93378e-18	7.74962e-19	2.93378e-18	pJNK	9.50532	2.62982e-05	2.04896	0.0013938	0.000946734	0.000105193	7.74335e-05	pJNK	4.25019	0.067447	2.24868	1	1	0.93421	0.108324	pJNK	11.5338	3.78727e-09	1.67128	2.00725e-07	1.6664e-07	4.54472e-08	2.00725e-08
pMEK	9.01348	0.0239571	3.75764	1	0.598928	0.0958284	0.0437837	pMEK	20.5511	1.6997e-08	2.99514	9.00843e-07	8.15857e-07	2.37958e-07	1.48435e-07	pMEK	15.0468	8.27335e-07	2.64606	4.38487e-05	3.55754e-05	3.30934e-06	3.98625e-06	pMEK	14.7227	3.19027e-05	3.13528	0.00169084	0.00149943	0.000574249	0.000203559	pMEK	-1.60181	0.564342	2.79111	1	1	0.954848	0.636386
pMTOR	-8.44426	0.0866278	5.0764	1	1	0.346511	0.127535	pMTOR	16.2099	0.000161489	3.77828	0.00855891	0.00572436	0.00226084	0.000450469	pMTOR	3.16962	0.463726	4.23821	1	1	0.788821	0.502738	pMTOR	-2.0245	0.603086	3.91563	1	1	0.93421	0.680076	pMTOR	17.1652	5.9988e-05	3.73807	0.00317937	0.0014997	0.000719857	0.000109633
pNR1	-3.38293	0.473116	4.7764	1	1	0.786002	0.524841	pNR1	13.68	0.00148936	3.90329	0.0789361	0.0402128	0.0208511	0.00292356	pNR1	7.57738	0.0446891	3.58107	1	0.804404	0.178756	0.0657923	pNR1	34.9925	3.45666e-05	6.88268	0.00183203	0.0015555	0.000622198	0.000203559	pNR1	16.9978	2.44756e-06	3.11844	0.00012972	8.07693e-05	2.93707e-05	6.17716e-06
pNR2B	-22.3561	0.000682935	7.1183	0.0361956	0.02615	0.00273174	0.00226222	pNR2B	7.93535	0.0615569	4.03006	1	1	0.861796	0.0932147	pNR2B	10.2801	0.0142757	3.91601	0.756613	0.354266	0.0571028	0.0250895	pNR2B	-2.16089	0.727514	6.24463	1	1	0.93421	0.786902	pNR2B	12.9779	0.00139267	3.69917	0.0738114	0.0269188	0.016712	0.0021089
pP38	-15.6273	0.000272512	4.45329	0.0144431	0.011718	0.00109005	0.00131301	pP38	16.7435	1.04079e-06	2.90694	5.51621e-05	4.47542e-05	1.45711e-05	4.99185e-06	pP38	5.67545	0.0988065	3.29976	1	1	0.395226	0.137809	pP38	18.3106	2.49885e-05	3.75707	0.00132439	0.00119945	0.000449794	0.000203559	pP38	12.783	9.35014e-05	2.92354	0.00495557	0.00224403	0.00112202	0.000165186
pP70S6	16.0857	0.00440411	5.10563	0.233418	0.145336	0.0176165	0.0111151	pP70S6	7.65771	0.698373	18.9742	1	1	0.935493	0.740275	pP70S6	20.3518	9.50937e-08	3.19101	5.03997e-06	4.46941e-06	3.80375e-07	7.19995e-07	pP70S6	13.5674	0.00116999	3.79415	0.0620092	0.0421195	0.0210597	0.00344496	pP70S6	15.304	7.36206e-07	2.6741	3.90189e-05	2.72396e-05	8.83447e-06	2.29523e-06
pPKCAB	22.0159	8.07913e-05	4.81704	0.00428194	0.0037164	0.000323165	0.000535242	pPKCAB	4.99746	0.41514	5.95479	1	1	0.935493	0.49639	pPKCAB	10.4998	0.0467477	4.95179	1	0.804404	0.186991	0.0669629	pPKCAB	-2.426	0.706288	6.49638	1	1	0.93421	0.77986	pPKCAB	-0.237261	0.954848	4.18375	1	1	0.954848	0.954848
pRSK	-5.71419	0.0746326	3.25746	1	1	0.29853	0.113015	pRSK	15.7334	1.96046e-08	2.3539	1.03905e-06	9.21418e-07	2.74465e-07	1.48435e-07	pRSK	11.7576	6.76988e-05	2.66002	0.00358804	0.00230176	0.000270795	0.000179402	pRSK	-1.4173	0.549658	2.37695	1	1	0.93421	0.647375	pRSK	21.0053	1.0105e-17	1.78174	5.35564e-16	5.35564e-16	1.2126e-16	5.35564e-16
pS6	11.7899	0.00661631	4.00884	0.350664	0.205369	0.0264652	0.014611	pS6	26.9308	0.02924	10.7507	1	0.5848	0.40936	0.04558	pS6	1.18068	0.773962	4.07471	1	1	0.788821	0.788821	pS6	10.2804	0.0175498	4.04434	0.930141	0.403646	0.315897	0.0300045	pS6	37.8378	1.85455e-09	4.79793	9.82911e-08	8.53093e-08	2.22546e-08	1.22864e-08
pSTAT3	14.2811	2.53063e-06	2.65606	0.000134123	0.000124001	1.01225e-05	2.53819e-05	pSTAT3	6.37237	0.0262259	2.73001	1	0.576969	0.367162	0.0425636	pSTAT3	11.741	4.22841e-06	2.26612	0.000224106	0.000173365	1.69136e-05	1.72389e-05	pSTAT3	-1.98394	0.524946	3.13977	1	1	0.93421	0.632322	pSTAT3	6.00506	0.0126334	2.29149	0.66957	0.214768	0.151601	0.0180965
PTEN	-2.73924	0.230922	2.30275	1	1	0.786002	0.284832	PTEN	6.76866	0.00015901	1.65587	0.00842752	0.00572436	0.00222614	0.000450469	PTEN	8.0653	1.18438e-05	1.67215	0.000627724	0.000473754	4.73754e-05	4.48374e-05	PTEN	6.49548	0.000439285	1.72409	0.0232821	0.0169221	0.00790713	0.00145513	PTEN	7.30635	1.72451e-05	1.55263	0.000913992	0.000482864	0.000206942	3.51535e-05
RAPTOR	-8.69572	0.0136234	3.615	0.722038	0.381454	0.0544934	0.0277707	RAPTOR	10.1384	0.430517	12.1909	1	1	0.935493	0.49639	RAPTOR	1.32629	0.66576	3.04008	1	1	0.788821	0.691868	RAPTOR	9.90061	0.00179168	2.93313	0.094959	0.0573338	0.0322502	0.00431632	RAPTOR	16.7918	1.21421e-05	3.35088	0.000643533	0.000364264	0.000145706	2.68139e-05
RSK	2.28428	0.688736	5.6112	1	1	0.786002	0.715746	RSK	-1.66025	0.665611	3.85831	1	1	0.935493	0.719947	RSK	3.79883	0.419699	4.58868	1	1	0.788821	0.473278	RSK	-6.81265	0.164279	5.01109	1	1	0.93421	0.21767	RSK	-6.76755	0.066155	3.76169	1	0.860015	0.79386	0.0855175
S6	21.4169	0.000137219	4.87066	0.00727259	0.00617484	0.000548875	0.000808066	S6	-15.2144	0.241459	13.9907	1	1	0.935493	0.31213	S6	23.145	0.000128528	5.20153	0.00681197	0.00424142	0.000514111	0.00032438	S6	13.6078	0.010035	4.8505	0.531855	0.26091	0.18063	0.018461	S6	-1.80787	0.67518	4.33948	1	1	0.954848	0.730297
STAT3	8.5118	0.0619009	4.32088	1	1	0.247604	0.100174	STAT3	20.9409	0.000184662	4.85936	0.00978707	0.0062785	0.00258526	0.000489353	STAT3	25.551	7.08463e-07	4.2257	3.75485e-05	3.11724e-05	2.83385e-06	3.75485e-06	STAT3	-8.11603	0.0338269	3.92767	1	0.744193	0.608885	0.0560259	STAT3	22.8246	1.57928e-06	3.99884	8.3702e-05	5.36956e-05	1.89514e-05	4.1851e-06
TRKA	-5.77281	0.0310652	2.71439	1	0.745564	0.124261	0.0542951	TRKA	3.0556	0.231711	2.49846	1	1	0.935493	0.307017	TRKA	3.87275	0.106054	2.3274	1	1	0.424217	0.144125	TRKA	6.82446	0.155122	4.60463	1	1	0.93421	0.21767	TRKA	11.1547	3.60043e-06	2.14125	0.000190823	0.000115214	4.32052e-05	8.67376e-06

## Sheet: Sheet2
Results of three level mixed effects model applied to protein data: pilocarpine vs saline at corresponding time points
Three methods of controlling for multiple testing were applied: Bonferroni, Stepdown- Bonferroni (SB) and Benjamini-Hochberg (BH)
FDR: false discovery rate.
Significant differences ≥10% from BH with FDR ≤0.05 are highlighted in yellow
HP, hippocampus
CR, cortex
CB, cerebellum
