# Supplementary material for: Altered Protein Profiles During Epileptogenesis in the Pilocarpine Mouse Model of Temporal Lobe Epilepsy
Source: Front Neurol. 2021 May 28;12:654606. doi: 10.3389/fneur.2021.654606 (PMC8194494; doi:10.3389/fneur.2021.654606)
Supplement: Supplementary file 5 [file Table_4.XLS]

## Sheet: HP
Hippocampus, pilocarpine vs saline chronic
Protein	Onset	PValue	Error	Bonferroni	StepdownBonferroni	BenjaminiHochberg	FDR	Protein	1h	PValue	Error	Bonferroni	StepdownBonferroni	BenjaminiHochberg	FalseDiscoveryRate	Protein	6h	PValue	Error	Bonferroni	StepdownBonferroni	BenjaminiHochberg	FDR	Protein	24h	PValue	Error	Bonferroni	StepdownBonferroni	BenjaminiHochberg	FDR	Protein	Latent	PValue	Error	Bonferroni	StepdownBonferroni	BenjaminiHochberg	FDR	Protein	Chronic	PValue	Error	Bonferroni	StepdownBonferroni	BenjaminiHochberg	FDR
AKT	11.7115	0.00732689	4.03615	0.395652	0.21248	0.146538	0.0152174	AKT	-8.05329	0.0284932	3.77139	1	0.683837	0.227946	0.0496333	AKT	2.54484	0.572824	4.43941	1	1	0.873713	0.649541	AKT	-6.66728	0.0803578	3.90148	1	1	0.980771	0.139978	AKT	-10.9076	0.0149927	4.64543	0.809606	0.209898	0.104949	0.0195739	AKT	-5.92054	0.184852	4.56304	1	1	0.993338	0.293588
AMPKA	0.104341	0.971379	2.89853	1	1	0.977271	0.977271	AMPKA	-8.70841	0.00962085	3.44375	0.519526	0.279005	0.0769668	0.0199818	AMPKA	6.30036	0.0392757	2.91889	1	1	0.785513	0.073134	AMPKA	1.32954	0.67259	3.11516	1	1	0.980771	0.797681	AMPKA	-20.1089	0.000976029	6.55699	0.0527056	0.0253768	0.00683221	0.00181743	AMPKA	8.12571	0.016353	3.1852	0.883064	0.654122	0.425179	0.058871
BAD	12.5085	6.77308e-08	1.98108	3.65746e-06	3.38654e-06	1.35462e-06	7.31493e-07	BAD	-5.25842	0.0615601	2.84889	1	1	0.492481	0.0949784	BAD	9.2238	0.000103822	2.1537	0.00560639	0.00415288	0.00207644	0.000373759	BAD	9.79003	2.29771e-05	2.07657	0.00124076	0.000988016	0.000574428	0.000103397	BAD	-15.5725	0.00212418	5.33057	0.114706	0.0488562	0.0148693	0.00358456	BAD	4.87046	0.0379603	2.24812	1	1	0.986967	0.0934373
BAX	9.72631	0.00377876	3.12161	0.204053	0.12092	0.0755751	0.00887186	BAX	-12.4326	0.0010572	3.90598	0.0570889	0.0401736	0.00845761	0.00335817	BAX	1.36618	0.666754	3.14036	1	1	0.873713	0.73479	BAX	3.11137	0.36721	3.38081	1	1	0.980771	0.495733	BAX	-4.09788	0.39382	4.88047	1	1	0.87009	0.425325	BAX	9.53123	0.0176156	3.75607	0.951241	0.687008	0.458005	0.0594526
BCL2	12.2898	0.000176968	2.96246	0.00955625	0.00690174	0.00353935	0.000597266	BCL2	-6.99946	0.0670719	3.9148	1	1	0.536575	0.100608	BCL2	10.0126	0.00130606	2.87095	0.0705272	0.0470181	0.0261212	0.00371196	BCL2	6.38534	0.0511331	3.13131	1	1	0.980771	0.0986138	BCL2	-22.9537	0.000225903	6.74936	0.0121988	0.00655119	0.00158132	0.000469183	BCL2	6.69345	0.0663995	3.4812	1	1	0.993338	0.132799
BRAF	17.8084	6.55231e-06	3.42213	0.000353825	0.000294854	0.000131046	3.53825e-05	BRAF	-12.0982	0.00185413	4.02009	0.100123	0.0630403	0.014833	0.00475512	BRAF	17.9936	1.64817e-06	3.21436	8.9001e-05	7.41675e-05	3.29633e-05	8.9001e-06	BRAF	-1.49416	0.70905	4.02182	1	1	0.980771	0.797681	BRAF	-1.51522	0.751027	4.79561	1	1	0.87009	0.765198	BRAF	16.5096	0.000179805	3.88874	0.00970949	0.00809124	0.00467494	0.000970949
CAMKII	8.63765	0.00762094	3.03483	0.411531	0.213386	0.152419	0.0152419	CAMKII	-7.50915	0.0174965	3.22463	0.944808	0.472404	0.139972	0.0332159	CAMKII	3.69571	0.216732	2.9163	1	1	0.873713	0.300091	CAMKII	-3.34077	0.262031	3.01045	1	1	0.980771	0.372359	CAMKII	-27.1788	6.14748e-08	5.37065	3.31964e-06	2.64342e-06	4.30324e-07	2.76637e-07	CAMKII	-0.248514	0.946406	3.68998	1	1	0.993338	0.964263
CASP3	19.1988	4.24527e-06	3.55688	0.000229245	0.000195282	8.49054e-05	2.54716e-05	CASP3	-2.33877	0.579044	4.24582	1	1	0.887472	0.613105	CASP3	18.6611	1.60448e-06	3.28766	8.66419e-05	7.3806e-05	3.20896e-05	8.9001e-06	CASP3	12.9424	0.00489635	4.20515	0.264403	0.171372	0.122409	0.0132201	CASP3	3.81377	0.525975	5.87249	1	1	0.87009	0.556915	CASP3	20.5755	4.57408e-06	3.76485	0.000247	0.000228704	0.000118926	4.94001e-05
CASP9	3.22147	0.578583	5.67713	1	1	0.977271	0.650906	CASP9	-16.2463	0.00193727	5.50367	0.104613	0.0639299	0.0154982	0.00475512	CASP9	7.25442	0.186834	5.24872	1	1	0.873713	0.265502	CASP9	10.2404	0.145251	6.60651	1	1	0.980771	0.237683	CASP9	-27.0308	8.63676e-05	7.48247	0.00466385	0.0029365	0.000604573	0.000222088	CASP9	-0.541218	0.909876	4.77408	1	1	0.993338	0.944871
CDK5	8.90605	0.000122729	2.12471	0.00662734	0.00490914	0.00245457	0.000441823	CDK5	-6.48397	0.0118186	2.60863	0.638206	0.330922	0.0945491	0.0236373	CDK5	1.51088	0.455252	1.99943	1	1	0.873713	0.558718	CDK5	1.34418	0.518446	2.0596	1	1	0.980771	0.666574	CDK5	-17.1477	2.83842e-09	2.85234	1.53275e-07	1.33406e-07	1.98689e-08	1.91593e-08	CDK5	-4.28593	0.113685	2.73892	1	1	0.993338	0.198032
CREB	0.0629939	0.971158	1.7369	1	1	0.977271	0.977271	CREB	-11.7098	2.99703e-08	2.05208	1.6184e-06	1.52848e-06	2.39762e-07	4.04599e-07	CREB	-1.84177	0.329577	1.8961	1	1	0.873713	0.444929	CREB	2.74702	0.14984	1.86572	1	1	0.980771	0.237981	CREB	-24.9297	2.11765e-15	2.99266	1.14353e-13	1.12235e-13	1.48236e-14	5.71766e-14	CREB	2.23548	0.339592	2.30127	1	1	0.993338	0.45845
EIF4B	11.0898	0.00123807	3.15296	0.0668558	0.0426077	0.0247614	0.00318361	EIF4B	-4.45215	0.20791	3.59046	1	1	0.887472	0.255162	EIF4B	8.67462	0.0123558	3.25503	0.667211	0.383028	0.247115	0.0278004	EIF4B	4.10951	0.256341	3.52548	1	1	0.980771	0.372359	EIF4B	-18.9731	0.000251037	5.48909	0.013556	0.00702904	0.00175726	0.000502075	EIF4B	-0.587559	0.881496	3.94044	1	1	0.993338	0.944871
ERK	-12.1504	0.0541344	6.61379	1	1	0.977271	0.0942987	ERK	15.4279	0.124796	9.21651	1	1	0.887472	0.177341	ERK	-24.9457	1.28213e-05	6.08278	0.000692349	0.000551315	0.000256425	5.76957e-05	ERK	-24.0431	5.12271e-05	6.30248	0.00276626	0.00215154	0.00128068	0.000212789	ERK	-10.3341	0.125709	7.03851	1	1	0.87009	0.147572	ERK	-24.788	1.64195e-05	6.07816	0.000886651	0.000788134	0.000426906	0.000126664
GluR3	2.01018	0.54186	3.24869	1	1	0.977271	0.636097	GluR3	-10.5248	0.00675016	3.9833	0.364508	0.209255	0.0540013	0.0151879	GluR3	-4.5608	0.119743	2.96744	1	1	0.873713	0.188956	GluR3	-5.68622	0.0298262	2.64673	1	0.954438	0.745654	0.0700267	GluR3	-5.11194	0.321308	5.22517	1	1	0.87009	0.354094	GluR3	-5.97024	0.070663	3.35359	1	1	0.993338	0.136279
GluR4	5.5409	0.109658	3.32109	1	1	0.977271	0.15583	GluR4	-20.824	8.04826e-05	5.51708	0.00434606	0.00362172	0.000643861	0.000434606	GluR4	-6.39891	0.0174637	2.71431	0.943042	0.506449	0.349275	0.0362709	GluR4	5.83373	0.0632869	2.9964	1	1	0.980771	0.113916	GluR4	-14.6324	0.00271457	4.84063	0.146587	0.0597206	0.019002	0.00439045	GluR4	-4.76854	0.251101	4.21616	1	1	0.993338	0.366471
GSK3B	4.91217	0.0738875	2.65138	1	1	0.977271	0.113998	GSK3B	7.04693	0.00817814	2.51719	0.44162	0.245344	0.0654252	0.0176648	GSK3B	12.4555	0.000654038	3.31699	0.035318	0.0248534	0.0130808	0.00207753	GSK3B	-1.04737	0.695494	2.68129	1	1	0.980771	0.797681	GSK3B	-1.60703	0.580627	2.9217	1	1	0.87009	0.602959	GSK3B	-4.26656	0.163156	3.09677	1	1	0.993338	0.266982
JNK	6.95117	0.0222334	2.88846	1	0.578069	0.444669	0.0414002	JNK	-5.02642	0.0901425	3.01047	1	1	0.72114	0.131559	JNK	6.48658	0.0284781	2.82064	1	0.768907	0.569561	0.054922	JNK	-1.27922	0.693157	3.25248	1	1	0.980771	0.797681	JNK	-21.0616	1.07194e-06	4.5177	5.78847e-05	4.39495e-05	7.50357e-06	3.80176e-06	JNK	0.466846	0.894128	3.48867	1	1	0.993338	0.944871
MEK	2.23159	0.47235	3.05554	1	1	0.977271	0.579702	MEK	-4.00788	0.201881	3.17502	1	1	0.887472	0.254166	MEK	-1.41017	0.57737	2.53694	1	1	0.873713	0.649541	MEK	-5.48712	0.0210081	2.39166	1	0.693268	0.525203	0.0515654	MEK	-16.9268	2.63469e-05	4.14002	0.00142273	0.00094849	0.000184429	7.48808e-05	MEK	-7.93815	0.006986	2.96876	0.377244	0.286426	0.181636	0.026946
MTOR	1.09612	0.734622	3.20602	1	1	0.977271	0.793392	MTOR	-7.77044	0.0335248	3.74693	1	0.771071	0.268198	0.0565731	MTOR	-0.568499	0.863672	3.31048	1	1	0.873713	0.873713	MTOR	-0.600268	0.865797	3.55244	1	1	0.980771	0.892109	MTOR	-12.619	0.00284211	4.39597	0.153474	0.0597206	0.0198948	0.00439045	MTOR	-1.55371	0.680911	3.79369	1	1	0.993338	0.855098
NR1	12.2006	0.064081	6.13113	1	1	0.977271	0.108137	NR1	-8.10443	0.18769	6.35256	1	1	0.887472	0.247201	NR1	-10.8521	0.0900256	6.68982	1	1	0.873713	0.151918	NR1	-24.5314	5.31708e-09	4.30266	2.87122e-07	2.60537e-07	1.32927e-07	4.78537e-08	NR1	-41.8675	7.1346e-12	6.59774	3.85268e-10	3.5673e-10	4.99422e-11	7.70536e-11	NR1	-12.292	0.0397974	6.26067	1	1	0.993338	0.0934373
NR2A	10.1311	0.0705345	5.26488	1	1	0.977271	0.112025	NR2A	-11.5863	0.0189992	5.14354	1	0.474981	0.151994	0.0341986	NR2A	-8.83011	0.115275	5.80264	1	1	0.873713	0.188631	NR2A	-26.8172	5.86141e-11	4.12996	3.16516e-09	3.16516e-09	1.46535e-09	3.16516e-09	NR2A	-42.047	5.27757e-14	5.98662	2.84989e-12	2.74434e-12	3.6943e-13	9.49963e-13	NR2A	-12.723	0.0289555	6.10237	1	1	0.752844	0.0822947
p3525	5.07787	0.0468225	2.45739	1	1	0.936451	0.0842806	p3525	-3.20026	0.18474	2.43357	1	1	0.887472	0.247201	p3525	2.01088	0.420964	2.4624	1	1	0.873713	0.528653	p3525	-7.154	0.00312611	2.44414	0.16881	0.115666	0.0781527	0.00893507	p3525	-6.58551	0.0237941	2.96263	1	0.272444	0.166559	0.0292019	p3525	0.543654	0.843632	2.7398	1	1	0.993338	0.929717
P38	1.55247	0.571762	2.71159	1	1	0.977271	0.650906	P38	-14.2944	0.0178381	6.29651	0.96326	0.472404	0.142705	0.0332159	P38	-1.32755	0.559457	2.27853	1	1	0.873713	0.649541	P38	3.8019	0.124186	2.39787	1	1	0.980771	0.209564	P38	-5.83387	0.182759	4.40733	1	1	0.87009	0.209979	P38	5.60653	0.054963	2.77585	1	1	0.993338	0.123667
P70S6	32.081	2.20999e-11	3.62928	1.1934e-09	1.1492e-09	4.41998e-10	3.97799e-10	P70S6	3.90697	0.326861	3.88719	1	1	0.887472	0.375542	P70S6	27.5521	3.48123e-07	4.39725	1.87986e-05	1.67099e-05	6.96245e-06	2.68552e-06	P70S6	30.9294	2.77163e-07	4.84099	1.49668e-05	1.30267e-05	6.92908e-06	1.87085e-06	P70S6	12.8264	0.00581247	4.26855	0.313873	0.098812	0.0406873	0.00825982	P70S6	22.5545	1.29156e-05	4.3587	0.000697442	0.000632864	0.000335805	0.00011624
pAKT	0.825361	0.723258	2.314	1	1	0.977271	0.793392	pAKT	-20.4631	1.15953e-06	4.38931	6.26144e-05	5.68167e-05	9.2762e-06	1.04357e-05	pAKT	7.92454	0.00232888	2.43014	0.12576	0.0814268	0.0465777	0.00598856	pAKT	5.00016	0.0406122	2.34867	1	1	0.980771	0.0843485	pAKT	-29.4779	1.27268e-08	5.57729	6.87248e-07	5.85434e-07	8.90877e-08	7.63609e-08	pAKT	10.5814	0.000142085	2.51664	0.00767262	0.00653593	0.00369422	0.000852513
pBRAF	17.0674	3.44271e-06	3.18348	0.000185907	0.000161808	6.88543e-05	2.32383e-05	pBRAF	3.98905	0.230687	3.24136	1	1	0.887472	0.270806	pBRAF	25.6102	2.54033e-10	3.18393	1.37178e-08	1.29557e-08	5.08067e-09	3.42945e-09	pBRAF	9.02341	0.00314382	2.84645	0.169766	0.115666	0.0785956	0.00893507	pBRAF	-11.0095	0.00438596	3.99066	0.236842	0.0789473	0.0307017	0.00640114	pBRAF	-1.22079	0.756194	3.94257	1	1	0.993338	0.868818
pCAMKII	-30.975	6.64563e-05	8.73688	0.00358864	0.00272471	0.00132913	0.000256331	pCAMKII	-31.1333	1.75097e-05	8.08789	0.000945522	0.000840464	0.000140077	0.000135075	pCAMKII	22.2873	0.0102681	7.64373	0.554478	0.328579	0.205362	0.0241077	pCAMKII	39.8458	5.99826e-05	7.91359	0.00323906	0.00245929	0.00149957	0.000231362	pCAMKII	1.50463	0.87009	9.09267	1	1	0.87009	0.87009	pCAMKII	38.3977	0.000645976	9.02654	0.0348827	0.027777	0.0167954	0.00290689
pCASP9	16.4047	0.000606456	4.27391	0.0327486	0.0224389	0.0121291	0.00181937	pCASP9	-16.7406	0.000896654	5.30993	0.0484193	0.0349695	0.00717323	0.00302621	pCASP9	16.8969	0.000762957	4.47273	0.0411997	0.0282294	0.0152591	0.00228887	pCASP9	11.7562	0.0173157	4.58391	0.935049	0.588734	0.432893	0.0445261	pCASP9	-17.108	0.00329328	6.1925	0.177837	0.0625724	0.023053	0.00493993	pCASP9	10.1113	0.0602969	5.05471	1	1	0.993338	0.129834
pCREBr	10.0503	0.00657795	3.43194	0.355209	0.197339	0.131559	0.0142084	pCREBr	-3.20147	0.371498	3.62052	1	1	0.887472	0.417935	pCREBr	2.84548	0.388858	3.23744	1	1	0.873713	0.499961	pCREBr	7.05313	0.0482801	3.39824	1	1	0.980771	0.0965602	pCREBr	-14.4564	0.00756876	5.64887	0.408713	0.1211	0.0529813	0.0104798	pCREBr	4.92946	0.274822	4.37182	1	1	0.993338	0.390537
pEIF4B	4.05693	0.0791987	2.23984	1	1	0.977271	0.118798	pEIF4B	-2.00615	0.481333	2.86546	1	1	0.887472	0.519839	pEIF4B	17.5626	5.40216e-07	2.98619	2.91717e-05	2.53901e-05	1.08043e-05	3.64646e-06	pEIF4B	2.55636	0.260796	2.23062	1	1	0.980771	0.372359	pEIF4B	-17.9574	0.000158302	5.01076	0.0085483	0.00490736	0.00110811	0.000356179	pEIF4B	8.43808	0.00372741	2.71112	0.20128	0.156551	0.0969127	0.0154831
pELK	21.7265	2.99226e-06	3.93833	0.000161582	0.000143629	5.98452e-05	2.30832e-05	pELK	19.5092	0.000406902	4.84833	0.0219727	0.016683	0.00325522	0.00156948	pELK	17.1117	0.000395827	4.27946	0.0213746	0.0154372	0.00791653	0.00133592	pELK	10.607	0.055025	5.18444	1	1	0.980771	0.10246	pELK	-14.5435	0.00284566	5.11911	0.153666	0.0597206	0.0199196	0.00439045	pELK	5.33451	0.236962	4.3599	1	1	0.993338	0.355443
pERK	219.084	3.62803e-25	7.67394	1.95914e-23	1.95914e-23	7.25607e-24	1.95914e-23	pERK	114.154	2.16635e-11	9.78666	1.16983e-09	1.16983e-09	1.73308e-10	1.16983e-09	pERK	186.66	9.32225e-24	7.13259	5.03401e-22	5.03401e-22	1.86445e-22	5.03401e-22	pERK	37.3377	1.25103e-05	6.81068	0.000675554	0.000550451	0.000312756	6.1414e-05	pERK	-23.0364	2.24148e-05	5.81295	0.0012104	0.000829349	0.000156904	6.72445e-05	pERK	22.0656	3.31818e-08	3.19905	1.79182e-06	1.72546e-06	8.62728e-07	5.97273e-07
pGluR2	5.72722	0.0686755	3.01196	1	1	0.977271	0.112025	pGluR2	-23.7864	7.36129e-05	6.37884	0.0039751	0.0033862	0.000588904	0.000434606	pGluR2	1.84833	0.529381	2.89699	1	1	0.873713	0.635258	pGluR2	-1.06659	0.68263	2.61167	1	1	0.980771	0.797681	pGluR2	-5.14884	0.270348	4.70718	1	1	0.87009	0.304141	pGluR2	0.0364044	0.993338	4.34107	1	1	0.993338	0.993338
pGSK3BT2	14.9441	4.41296e-05	3.2432	0.002383	0.00185344	0.000882592	0.000183307	pGSK3BT2	0.448867	0.887472	3.15607	1	1	0.887472	0.887472	pGSK3BT2	14.8134	3.69893e-05	3.17413	0.00199742	0.00155355	0.000739787	0.000153648	pGSK3BT2	-0.57254	0.875588	3.65698	1	1	0.980771	0.892109	pGSK3BT2	-7.1865	0.049284	3.7419	1	0.49284	0.344988	0.0591408	pGSK3BT2	-8.07536	0.0625126	4.45739	1	1	0.993338	0.129834
PI3K	5.79134	0.0124547	2.20756	0.672553	0.336277	0.249094	0.0240198	PI3K	-12.5752	3.2313e-05	3.07015	0.0017449	0.00151871	0.000258504	0.000218113	PI3K	-1.68144	0.873713	10.637	1	1	0.873713	0.873713	PI3K	2.56302	0.324879	2.55656	1	1	0.980771	0.449833	PI3K	-13.3028	0.000116438	3.54213	0.00628766	0.00384246	0.000815067	0.000276892	PI3K	4.47949	0.111105	2.71998	1	1	0.993338	0.198032
pJAK2	0.508723	0.821165	2.23827	1	1	0.977271	0.869469	pJAK2	-1.66719	0.463671	2.28444	1	1	0.887472	0.510985	pJAK2	3.81745	0.0652308	2.00604	1	1	0.873713	0.113628	pJAK2	9.33003	2.64324e-06	1.77862	0.000142735	0.000121589	6.6081e-05	1.58594e-05	pJAK2	-18.5677	5.161e-08	3.4547	2.78694e-06	2.27084e-06	3.6127e-07	2.53358e-07	pJAK2	-0.894787	0.750363	2.81532	1	1	0.993338	0.868818
pJNK	18.5921	2.24206e-05	3.81179	0.00121071	0.000964087	0.000448413	0.000100893	pJNK	-12.525	0.000715404	3.81859	0.0386318	0.0286162	0.00572323	0.00257545	pJNK	21.1024	4.88556e-06	3.92573	0.00026382	0.000214964	9.77111e-05	2.39836e-05	pJNK	16.3745	0.000192117	3.89883	0.0103743	0.00768467	0.00480292	0.00069162	pJNK	-17.493	0.000117935	4.77557	0.00636851	0.00384246	0.000825547	0.000276892	pJNK	9.30957	0.0390544	4.24264	1	1	0.993338	0.0934373
pMEK	-8.83296	0.00100678	2.72003	0.0543661	0.0362441	0.0201356	0.00286137	pMEK	-2.76576	0.202391	2.18414	1	1	0.887472	0.254166	pMEK	-7.1866	0.00232648	2.37626	0.12563	0.0814268	0.0465296	0.00598856	pMEK	-0.656092	0.741207	1.98704	1	1	0.980771	0.816841	pMEK	-28.822	9.22815e-11	4.63331	4.9832e-09	4.52179e-09	6.4597e-10	8.30533e-10	pMEK	-1.28712	0.575836	2.30601	1	1	0.993338	0.758419
pMTOR	-4.64501	0.38316	5.42731	1	1	0.977271	0.492634	pMTOR	-27.3875	8.96156e-08	5.49981	4.83924e-06	4.48078e-06	7.16925e-07	9.67849e-07	pMTOR	1.31951	0.789024	4.88381	1	1	0.873713	0.850628	pMTOR	0.919195	0.843604	4.62456	1	1	0.980771	0.892109	pMTOR	-27.7989	1.12645e-06	6.17998	6.08282e-05	4.49134e-05	7.88514e-06	3.80176e-06	pMTOR	5.49267	0.296734	5.09096	1	1	0.993338	0.410862
pNR1	7.00809	0.342089	7.08496	1	1	0.977271	0.450556	pNR1	-13.929	0.0543733	7.65792	1	1	0.434987	0.0863576	pNR1	-25.4254	0.17325	21.3316	1	1	0.873713	0.252851	pNR1	-24.8736	5.35571e-06	5.84079	0.000289208	0.000241007	0.000133893	2.89208e-05	pNR1	-37.8428	4.54061e-08	7.8139	2.45193e-06	2.04328e-06	3.17843e-07	2.45193e-07	pNR1	-2.75422	0.715904	7.63526	1	1	0.993338	0.868818
pNR2A	-9.87857	0.0878298	6.02718	1	1	0.977271	0.128184	pNR2A	-11.3226	0.128341	7.82026	1	1	0.887472	0.177703	pNR2A	43.8538	3.19663e-09	5.50806	1.72618e-07	1.59831e-07	6.39325e-08	3.45236e-08	pNR2A	-7.821	0.171561	5.90903	1	1	0.980771	0.264694	pNR2A	-42.9644	5.27284e-10	7.793	2.84733e-08	2.53096e-08	3.69098e-09	4.06762e-09	pNR2A	-10.5314	0.0770065	6.21194	1	1	0.993338	0.143391
pNR2B	6.27959	0.330151	6.22026	1	1	0.977271	0.445705	pNR2B	-25.8719	0.000314893	7.94841	0.0170042	0.0132255	0.00251914	0.00130802	pNR2B	-1.17425	0.842362	5.92152	1	1	0.873713	0.873713	pNR2B	-16.8506	0.000582311	5.1742	0.0314448	0.0221278	0.0145578	0.0018497	pNR2B	-31.5886	0.00107762	10.9369	0.0581913	0.0269404	0.00754332	0.00191096	pNR2B	-14.6952	0.0198194	6.68525	1	0.73723	0.515305	0.0594582
pP38	18.7514	0.00121736	5.06037	0.0657376	0.0426077	0.0243472	0.00318361	pP38	-21.5133	0.00138433	7.15216	0.0747537	0.0498358	0.0110746	0.00393441	pP38	15.036	0.37947	15.8342	1	1	0.873713	0.49979	pP38	36.0037	1.50944e-08	4.80351	8.15096e-07	7.2453e-07	3.77359e-07	1.16442e-07	pP38	-22.5549	0.000840947	7.1931	0.0454111	0.0227056	0.00588663	0.00162183	pP38	14.8734	0.0379962	6.53515	1	1	0.987902	0.0934373
pP70S6	1.76323	0.439966	2.25331	1	1	0.977271	0.552516	pP70S6	-10.4464	0.00027115	2.91046	0.0146421	0.0119306	0.0021692	0.00130802	pP70S6	14.4808	7.51221e-05	3.25093	0.0040566	0.00308001	0.00150244	0.000289757	pP70S6	-0.767668	0.77479	2.68534	1	1	0.980771	0.836773	pP70S6	-15.7578	8.38061e-05	4.16123	0.00452553	0.00293321	0.000586643	0.000222088	pP70S6	4.13347	0.135957	2.68912	1	1	0.993338	0.229428
pPKCAB	-5.10636	0.243477	4.46438	1	1	0.977271	0.337122	pPKCAB	-27.4828	1.7637e-09	4.79661	9.52399e-08	9.17125e-08	1.41096e-08	3.17466e-08	pPKCAB	-23.553	0.0235332	11.6481	1	0.658929	0.470664	0.0470664	pPKCAB	-21.5308	4.03445e-10	3.45364	2.1786e-08	2.09791e-08	1.00861e-08	5.50692e-09	pPKCAB	-38.1725	6.89989e-17	4.66934	3.72594e-15	3.72594e-15	4.82992e-16	3.72594e-15	pPKCAB	-16.6283	6.75088e-05	4.32458	0.00364548	0.00317291	0.00175523	0.000455685
pRSK	16.0348	0.000331008	3.98379	0.0178744	0.0125783	0.00662016	0.00105144	pRSK	-16.8624	0.000300228	4.88487	0.0162123	0.0129098	0.00240182	0.00130802	pRSK	0.934654	0.803371	3.72487	1	1	0.873713	0.850628	pRSK	9.76917	0.0399949	4.47263	1	1	0.980771	0.0843485	pRSK	-27.3068	8.64038e-07	6.01168	4.6658e-05	3.62896e-05	6.04826e-06	3.58908e-06	pRSK	12.8631	0.0194008	5.07169	1	0.73723	0.504421	0.0594582
pS6	38.4311	8.18678e-07	6.13612	4.42086e-05	4.01152e-05	1.63736e-05	7.3681e-06	pS6	47.6815	8.90617e-11	5.30785	4.80933e-09	4.72027e-09	7.12493e-10	2.40467e-09	pS6	133.164	1.46529e-21	6.62985	7.91256e-20	7.76603e-20	2.93058e-20	3.95628e-20	pS6	47.9964	4.0792e-10	5.58577	2.20277e-08	2.09791e-08	1.0198e-08	5.50692e-09	pS6	-17.4139	0.0136464	7.60483	0.736905	0.204696	0.0955247	0.0184226	pS6	44.4217	8.57686e-07	6.88617	4.6315e-05	4.3742e-05	2.22998e-05	1.15788e-05
pSTAT3	-1.37386	0.523362	2.15927	1	1	0.977271	0.628035	pSTAT3	-10.4794	0.00119584	3.30806	0.0645755	0.0442462	0.00956674	0.00358753	pSTAT3	33.426	2.36056e-17	2.71125	1.2747e-15	1.22749e-15	4.72112e-16	4.24901e-16	pSTAT3	16.0824	1.50843e-10	2.06194	8.1455e-09	7.99465e-09	3.77106e-09	4.07275e-09	pSTAT3	-10.3079	0.0152242	4.39666	0.822106	0.209898	0.106569	0.0195739	pSTAT3	0.956491	0.660462	2.15901	1	1	0.993338	0.849165
PTEN	13.3358	7.9592e-06	2.64105	0.000429797	0.000350205	0.000159184	3.90725e-05	PTEN	-3.4759	0.218732	2.85636	1	1	0.887472	0.262478	PTEN	7.51275	0.00414363	2.45907	0.223756	0.13674	0.0828727	0.0101707	PTEN	1.18564	0.63668	2.48689	1	1	0.980771	0.797681	PTEN	-18.6373	3.41991e-06	4.16541	0.000184675	0.000129956	2.39393e-05	1.08632e-05	PTEN	1.00825	0.729326	2.88912	1	1	0.993338	0.868818
RAPTOR	18.3295	1.24588e-08	2.6857	6.72773e-07	6.35396e-07	2.49175e-07	1.68193e-07	RAPTOR	-10.8363	0.00216497	3.63233	0.116908	0.069279	0.0173197	0.00508297	RAPTOR	20.5005	8.25502e-08	3.18136	4.45771e-06	4.04496e-06	1.651e-06	7.42952e-07	RAPTOR	6.58352	0.0346271	2.97211	1	1	0.865677	0.0779109	RAPTOR	-17.0087	0.000195253	4.79901	0.0105436	0.00585758	0.00136677	0.000421746	RAPTOR	19.9898	2.51401e-08	2.94791	1.35757e-06	1.33243e-06	6.53644e-07	5.97273e-07
RSK	-0.104587	0.977271	3.65985	1	1	0.977271	0.977271	RSK	-10.2838	0.0397881	5.10606	1	0.875339	0.318305	0.0651078	RSK	-31.5369	0.162066	26.7994	1	1	0.873713	0.243098	RSK	2.12721	0.434441	2.67946	1	1	0.980771	0.572191	RSK	-11.3794	0.0227037	5.09747	1	0.272444	0.158926	0.0285116	RSK	-0.664096	0.833092	3.14806	1	1	0.993338	0.929717
S6	-9.92035	0.00472807	3.60618	0.255316	0.14657	0.0945615	0.0106382	S6	-1.58484	0.762596	5.27254	1	1	0.887472	0.776984	S6	-8.46549	0.0138408	3.52004	0.747405	0.415225	0.276817	0.0298962	S6	0.12013	0.980771	4.96732	1	1	0.980771	0.980771	S6	-21.7607	1.12283e-06	4.69769	6.0633e-05	4.49134e-05	7.85984e-06	3.80176e-06	S6	-13.3467	0.000574206	3.99367	0.0310071	0.0252651	0.0149294	0.00281883
STAT3	24.7611	1.21752e-11	2.84763	6.57459e-10	6.45284e-10	2.43503e-10	3.28729e-10	STAT3	-12.3414	0.00151578	4.01	0.081852	0.0530522	0.0121262	0.0040926	STAT3	7.72371	0.0444	3.64671	1	1	0.873713	0.07992	STAT3	31.0413	2.42224e-09	4.07766	1.30801e-07	1.21112e-07	6.05561e-08	2.61602e-08	STAT3	45.2418	3.81738e-13	4.39232	2.06139e-11	1.94686e-11	2.67217e-12	5.15347e-12	STAT3	54.6925	8.20815e-30	2.42808	4.4324e-28	4.4324e-28	2.13412e-28	4.4324e-28
TRKA	11.191	0.00180749	3.28609	0.0976047	0.0596473	0.0361499	0.00443658	TRKA	-1.76432	0.672996	4.20227	1	1	0.887472	0.69888	TRKA	4.61333	0.122471	2.8876	1	1	0.873713	0.188956	TRKA	10.2339	0.000323493	2.59235	0.0174686	0.0126162	0.00808731	0.00109179	TRKA	-14.4789	0.00109703	4.61742	0.0592396	0.0269404	0.00767921	0.00191096	TRKA	4.34343	0.201562	3.2979	1	1	0.993338	0.310982

## Sheet: CR
Cortex, pilocarpine vs saline chronic
Protein	Onset	PValue	Error	Bonferroni	StepdownBonferroni	BenjaminiHochberg	FDR	Protein	1h	PValue	Error	Bonferroni	StepdownBonferroni	BenjaminiHochberg	FDR	Protein	6h	PValue	Error	Bonferroni	StepdownBonferroni	BenjaminiHochberg	FDR	Protein	24h	PValue	Error	Bonferroni	StepdownBonferroni	BenjaminiHochberg	FDR	Protein	Latent	PValue	Error	Bonferroni	StepdownBonferroni	BenjaminiHochberg	FDR	Protein	Chronic	PValue	Error	Bonferroni	StepdownBonferroni	BenjaminiHochberg	FDR
AKT	-1.27003	0.621431	2.57936	1	1	0.940953	0.780401	AKT	-3.62483	0.152832	2.56081	1	1	0.720058	0.171936	AKT	-2.79007	0.303574	2.73479	1	1	0.96274	0.399829	AKT	-2.5166	0.335049	2.62984	1	1	0.974905	0.516932	AKT	-8.16105	0.000999735	2.50245	0.0539857	0.0151732	0.00899762	0.00134964	AKT	-4.25852	0.135479	2.88574	1	1	0.993643	0.203219
AMPKA	-6.25199	0.0185475	2.69217	1	0.704807	0.500784	0.0573635	AMPKA	-7.80588	6.27847e-05	1.93534	0.00339037	0.00238582	0.000439493	0.000199434	AMPKA	-1.62927	0.479513	2.31351	1	1	0.96274	0.575416	AMPKA	-6.05874	0.0050399	2.17382	0.272155	0.191516	0.156237	0.0153959	AMPKA	-4.1644	0.0926412	2.50256	1	0.648488	0.648488	0.104221	AMPKA	0.831232	0.7084	2.20545	1	1	0.993643	0.783096
BAD	-1.7795	0.462225	2.43182	1	1	0.940953	0.624004	BAD	-8.18844	1.74724e-05	1.88242	0.000943508	0.000716367	0.000122307	6.73935e-05	BAD	-1.37378	0.514794	2.11521	1	1	0.96274	0.604323	BAD	0.194226	0.931514	2.25153	1	1	0.974905	0.967089	BAD	-12.067	1.78291e-07	2.2721	9.62769e-06	5.7053e-06	1.60461e-06	4.18595e-07	BAD	4.24186	0.0916127	2.43305	1	1	0.993643	0.149912
BAX	-7.17949	0.0072338	2.71067	0.390625	0.289352	0.195313	0.0260417	BAX	-9.86864	5.18525e-05	2.44411	0.00280004	0.00202225	0.000362968	0.000175002	BAX	0.645831	0.792353	2.4381	1	1	0.96274	0.822828	BAX	1.54231	0.565402	2.65272	1	1	0.974905	0.726946	BAX	-5.82781	0.0347965	2.80169	1	0.313168	0.313168	0.0408481	BAX	0.974515	0.7462	2.98607	1	1	0.993643	0.790588
BCL2	-4.69073	0.0614848	2.53707	1	1	0.940953	0.118578	BCL2	-6.437	0.0113438	2.57382	0.612563	0.260906	0.0794063	0.0191426	BCL2	5.35436	0.0433412	2.54519	1	1	0.823483	0.0780142	BCL2	1.53119	0.540686	2.47442	1	1	0.974905	0.726946	BCL2	-10.8522	4.12672e-05	2.66386	0.00222843	0.000907879	0.000371405	6.75282e-05	BCL2	-3.65105	0.247206	3.19072	1	1	0.993643	0.331089
BRAF	-11.1687	0.00362526	3.95102	0.195764	0.148636	0.0978819	0.0139831	BRAF	-18.8769	1.26482e-08	3.34016	6.83004e-07	6.32411e-07	8.85375e-08	1.25559e-07	BRAF	-1.53053	0.684217	3.77844	1	1	0.96274	0.760235	BRAF	-1.12949	0.745309	3.48622	1	1	0.974905	0.856313	BRAF	-20.0122	2.0008e-08	3.62477	1.08043e-06	7.40296e-07	1.80072e-07	6.0024e-08	BRAF	17.2931	4.76263e-05	3.70845	0.00257182	0.00223844	0.0009049	0.000321478
CAMKII	-2.68296	0.232094	2.2605	1	1	0.940953	0.358088	CAMKII	-8.04053	0.00171561	2.59312	0.092643	0.0548996	0.0120093	0.00402796	CAMKII	-6.34587	0.00807889	2.42016	0.43626	0.250446	0.153499	0.0180713	CAMKII	-2.24887	0.31053	2.23026	1	1	0.974905	0.493195	CAMKII	-15.572	9.11174e-10	2.43786	4.92034e-08	3.82693e-08	8.20057e-09	3.78488e-09	CAMKII	-4.64337	0.0397859	2.27484	1	1	0.755931	0.0767299
CASP3	-1.88342	0.558138	3.23474	1	1	0.940953	0.717607	CASP3	-5.87454	0.0544389	3.10667	1	0.707706	0.381073	0.0699929	CASP3	5.99614	0.0614301	3.07449	1	1	0.96274	0.107007	CASP3	2.39732	0.471057	3.27299	1	1	0.974905	0.688857	CASP3	-3.23475	0.329545	3.35188	1	1	0.932558	0.363172	CASP3	-0.0278299	0.993643	3.48247	1	1	0.993643	0.993643
CASP9	-20.6239	0.00152911	7.00189	0.0825721	0.0688101	0.0412861	0.0076215	CASP9	-11.7639	0.0168079	5.13707	0.907627	0.367415	0.117655	0.0266949	CASP9	-4.26378	0.421855	5.40016	1	1	0.96274	0.528666	CASP9	-1.23446	0.825378	5.6135	1	1	0.974905	0.9096	CASP9	-21.5272	3.51523e-05	5.53008	0.00189822	0.000878807	0.000316371	6.30365e-05	CASP9	-14.2265	0.0214045	6.52019	1	0.62073	0.406685	0.0444555
CDK5	-5.97934	0.00256437	1.98734	0.138476	0.107704	0.0692381	0.010652	CDK5	-17.0503	2.7195e-12	2.31205	1.46853e-10	1.44133e-10	1.90365e-11	7.34264e-11	CDK5	-10.6981	3.3803e-06	2.28376	0.000182536	0.000148733	6.42258e-05	1.65942e-05	CDK5	-7.18528	0.0014572	2.27032	0.0786887	0.0626595	0.0451731	0.00655739	CDK5	-19.9143	1.3607e-13	2.54873	7.3478e-12	6.53138e-12	1.22463e-12	1.04969e-12	CDK5	-4.69021	0.0199857	2.02336	1	0.619556	0.379728	0.043673
CREB	-0.137909	0.940953	1.85789	1	1	0.940953	0.940953	CREB	-5.1239	0.0167007	2.15676	0.901837	0.367415	0.116905	0.0266949	CREB	3.03707	0.106531	1.83515	1	1	0.96274	0.169197	CREB	-0.151557	0.927739	1.66773	1	1	0.974905	0.967089	CREB	-11.15	1.14406e-07	2.05149	6.17791e-06	3.8898e-06	1.02965e-06	2.94186e-07	CREB	6.21807	0.00119386	1.79499	0.0644687	0.0477546	0.0226834	0.00413526
EIF4B	-12.5849	0.00155253	4.12044	0.0838365	0.0688101	0.0419182	0.0076215	EIF4B	-20.2544	4.76524e-10	3.24044	2.57323e-08	2.43027e-08	3.33567e-09	6.43307e-09	EIF4B	4.33331	0.235452	3.55156	1	1	0.96274	0.317861	EIF4B	-1.77186	0.602999	3.42524	1	1	0.974905	0.747025	EIF4B	-13.4028	9.78231e-05	3.52856	0.00528245	0.00195646	0.000880408	0.000150927	EIF4B	5.37689	0.171004	3.79133	1	1	0.993643	0.243005
ERK	-10.9186	0.000350093	3.0954	0.018905	0.0171546	0.00945251	0.00315084	ERK	12.6923	0.0351007	5.56049	1	0.561611	0.245705	0.048601	ERK	-14.5477	3.43752e-07	2.79097	1.85626e-05	1.61564e-05	6.53129e-06	2.32033e-06	ERK	-16.6282	9.80728e-13	2.1912	5.29593e-11	5.29593e-11	3.04026e-11	5.29593e-11	ERK	36.3963	1.28043e-09	4.32881	6.91433e-08	5.24977e-08	1.15239e-08	4.93881e-09	ERK	2.07916	0.369152	2.27849	1	1	0.993643	0.453051
GluR3	-8.33865	0.0206367	3.68714	1	0.742921	0.55719	0.0586516	GluR3	-1.41404	0.587706	2.61464	1	1	0.720058	0.61031	GluR3	-6.46566	0.0138432	2.65587	0.747532	0.401452	0.263021	0.0287512	GluR3	-11.5083	1.90121e-05	2.68814	0.00102665	0.000950604	0.000589375	0.000205331	GluR3	-21.4486	1.84164e-14	2.50597	9.94486e-13	9.2082e-13	1.65748e-13	1.98897e-13	GluR3	-12.9129	5.73768e-06	2.77762	0.000309835	0.000281146	0.000109016	5.16391e-05
GluR4	-12.621	0.000163479	3.4098	0.00882785	0.00817393	0.00441392	0.00176557	GluR4	-7.8875	0.00457693	2.80433	0.247154	0.126831	0.0320385	0.00882694	GluR4	-19.6421	3.84527e-11	2.85722	2.07645e-09	1.92264e-09	7.30602e-10	4.1529e-10	GluR4	-8.47465	0.004717	3.04603	0.254718	0.183963	0.146227	0.0153959	GluR4	-26.6743	3.98108e-12	3.71156	2.14978e-10	1.87111e-10	3.58297e-11	2.68723e-11	GluR4	-17.9886	4.65719e-09	2.9664	2.51488e-07	2.42174e-07	8.84866e-08	8.38294e-08
GSK3B	-0.996259	0.676709	2.39351	1	1	0.940953	0.830507	GSK3B	-1.09838	0.720058	3.07213	1	1	0.720058	0.720058	GSK3B	11.8611	1.74085e-06	2.19029	9.40059e-05	8.00791e-05	3.30762e-05	1.04451e-05	GSK3B	-3.68262	0.0581878	1.95553	1	1	0.974905	0.120852	GSK3B	0.879197	0.682854	2.13554	1	1	0.932558	0.723022	GSK3B	8.22982	0.00810121	2.91221	0.437465	0.259239	0.153923	0.0190202
JNK	-0.747951	0.824311	3.37192	1	1	0.940953	0.905987	JNK	-14.7097	3.59563e-06	3.22139	0.000194164	0.000154612	2.51694e-05	1.61804e-05	JNK	5.21183	0.0829331	2.89342	1	1	0.96274	0.13995	JNK	-1.87867	0.4877	2.72164	1	1	0.974905	0.693048	JNK	-15.0185	3.95053e-07	2.9443	2.13329e-05	1.22467e-05	3.55548e-06	8.8887e-07	JNK	1.08539	0.710587	2.89894	1	1	0.993643	0.783096
MEK	-6.23671	0.00197299	2.02019	0.106542	0.0848387	0.0532708	0.00887847	MEK	-11.0659	7.26224e-08	1.99879	3.92161e-06	3.48587e-06	5.08357e-07	5.6023e-07	MEK	0.368273	0.864686	2.15094	1	1	0.96274	0.881001	MEK	-4.60594	0.0362779	2.21841	1	1	0.974905	0.0851742	MEK	-8.17364	0.000948323	2.49454	0.0512095	0.0151732	0.00853491	0.00131306	MEK	9.02959	0.000567432	2.40763	0.0306413	0.0243996	0.0107812	0.00255344
MTOR	9.26972	0.0286994	3.98728	1	0.947081	0.774885	0.0704441	MTOR	-1.82153	0.507916	2.76548	1	1	0.720058	0.537793	MTOR	5.70743	0.0867247	3.20494	1	1	0.96274	0.141913	MTOR	-0.203349	0.94918	3.18479	1	1	0.974905	0.967089	MTOR	-7.6238	0.0114923	3.07338	0.620587	0.137908	0.103431	0.0144323	MTOR	3.35908	0.360287	3.5908	1	1	0.993643	0.452454
NR1	-5.16653	0.167756	3.81456	1	1	0.940953	0.27451	NR1	-5.92652	0.130828	4.00511	1	1	0.720058	0.153581	NR1	-12.6184	6.96656e-05	3.23016	0.00376194	0.00278662	0.00132365	0.000250796	NR1	-18.2526	9.72807e-08	3.47471	5.25316e-06	4.96132e-06	3.0157e-06	1.31329e-06	NR1	-33.781	4.45227e-20	3.35899	2.40422e-18	2.3597e-18	4.00704e-19	1.20211e-18	NR1	-18.2515	2.58493e-07	3.57959	1.39586e-05	1.29247e-05	4.91137e-06	2.79173e-06
NR2A	-6.34759	0.143671	4.44576	1	1	0.940953	0.242445	NR2A	-14.1472	0.00534078	5.34264	0.288402	0.13886	0.0373855	0.0099449	NR2A	-17.8408	2.20802e-05	4.38888	0.00119233	0.000905289	0.000419524	8.51666e-05	NR2A	-16.0174	0.000111788	4.31937	0.00603656	0.00525404	0.00346543	0.00075457	NR2A	-41.9348	3.45458e-24	3.90177	1.86547e-22	1.86547e-22	3.10912e-23	1.86547e-22	NR2A	-25.2527	2.6028e-10	4.02793	1.40551e-08	1.37949e-08	4.94533e-09	7.02757e-09
p3525	-6.35642	0.0382804	3.11745	1	1	0.940953	0.0861308	p3525	-19.8977	1.39511e-08	3.51117	7.53357e-07	6.83601e-07	9.76574e-08	1.25559e-07	p3525	-11.013	0.000603278	3.24727	0.032577	0.021718	0.0114623	0.00171458	p3525	-16.6371	4.68775e-08	3.01471	2.53139e-06	2.43763e-06	1.4532e-06	8.43795e-07	p3525	-18.9132	8.84554e-09	3.2101	4.77659e-07	3.53821e-07	7.96098e-08	3.18439e-08	p3525	0.0580688	0.985725	3.23289	1	1	0.993643	0.993643
P38	0.729414	0.819322	3.17246	1	1	0.940953	0.905987	P38	-2.64303	0.283677	2.48354	1	1	0.720058	0.306371	P38	6.21557	0.0275916	2.69267	1	0.717381	0.52424	0.0513774	P38	-3.04423	0.20157	2.40307	1	1	0.974905	0.362826	P38	-14.1356	4.65086e-06	3.1012	0.000251146	0.000125573	4.18577e-05	8.96952e-06	P38	-0.84164	0.766402	2.83394	1	1	0.993643	0.795879
P70S6	11.1475	0.00960701	3.99193	0.518778	0.374673	0.259389	0.0324237	P70S6	17.5057	0.000143739	4.058	0.00776192	0.00517461	0.00100617	0.000408522	P70S6	14.387	6.08715e-06	2.79194	0.000328706	0.00025566	0.000115656	2.52851e-05	P70S6	15.6447	0.000450465	3.98672	0.0243251	0.0198205	0.0139644	0.00221137	P70S6	0.259762	0.932558	3.05564	1	1	0.932558	0.932558	P70S6	6.89809	0.0908965	3.89669	1	1	0.993643	0.149912
pAKT	-7.51145	0.0223438	3.35909	1	0.782033	0.603283	0.0603283	pAKT	-13.2298	3.53653e-07	2.58045	1.90973e-05	1.66217e-05	2.47557e-06	2.38716e-06	pAKT	-8.59697	0.00290166	2.936	0.15669	0.0986565	0.0551316	0.00746142	pAKT	-1.25428	0.677019	3.02041	1	1	0.974905	0.81057	pAKT	-19.0887	1.62537e-10	2.93517	8.77702e-09	7.31418e-09	1.46284e-09	8.77702e-10	pAKT	6.39424	0.0446079	3.03768	1	1	0.847551	0.0830631
pBRAF	10.0497	0.000529172	2.66378	0.0285753	0.0254003	0.0142876	0.00408218	pBRAF	3.09825	0.197379	2.34952	1	1	0.720058	0.217519	pBRAF	27.2107	4.0599e-16	2.42456	2.19234e-14	2.11115e-14	7.7138e-15	7.30781e-15	pBRAF	1.42148	0.546212	2.33016	1	1	0.974905	0.726946	pBRAF	-12.8485	4.51105e-08	2.30118	2.43597e-06	1.57887e-06	4.05995e-07	1.21798e-07	pBRAF	4.39237	0.0623281	2.27395	1	1	0.993643	0.112191
pCAMKII	-38.9061	4.58546e-06	9.91632	0.000247615	0.000233859	0.000123807	6.19037e-05	pCAMKII	-26.685	0.00603756	11.0039	0.326028	0.150939	0.0422629	0.0108676	pCAMKII	56.7608	1.93469e-06	8.75308	0.000104473	8.70609e-05	3.67591e-05	1.04473e-05	pCAMKII	62.9004	3.3514e-05	11.099	0.00180976	0.00164219	0.00103893	0.000262233	pCAMKII	17.438	0.0549314	8.25187	1	0.439451	0.439451	0.0631127	pCAMKII	36.8241	0.00453961	10.6911	0.245139	0.158886	0.0862525	0.0119404
pCASP9	-3.58874	0.381923	4.15941	1	1	0.940953	0.542733	pCASP9	-7.64903	0.0474593	3.95952	1	0.66702	0.332215	0.0625074	pCASP9	5.08732	0.214465	3.96553	1	1	0.96274	0.296952	pCASP9	6.86382	0.117391	4.19898	1	1	0.974905	0.218589	pCASP9	-15.9797	7.63744e-05	4.19935	0.00412422	0.00160386	0.00068737	0.000121301	pCASP9	3.12422	0.519774	4.75518	1	1	0.993643	0.62276
pCREBr	0.901938	0.794239	3.43251	1	1	0.940953	0.905987	pCREBr	-9.33219	0.00192942	3.06643	0.104189	0.0598121	0.013506	0.0043412	pCREBr	-0.129751	0.96274	2.77152	1	1	0.96274	0.96274	pCREBr	-0.852673	0.780971	3.07051	1	1	0.974905	0.878592	pCREBr	-17.2987	1.17957e-08	3.02498	6.36966e-07	4.60031e-07	1.06161e-07	3.98103e-08	pCREBr	-2.00321	0.530499	3.21205	1	1	0.993643	0.62276
pEIF4B	6.23229	0.100867	3.64717	1	1	0.940953	0.187822	pEIF4B	-3.75339	0.105161	2.33724	1	1	0.720058	0.129061	pEIF4B	11.3448	0.0169627	4.41729	0.915985	0.46166	0.322291	0.0327137	pEIF4B	-0.197494	0.93243	2.32506	1	1	0.974905	0.967089	pEIF4B	-8.68231	0.000363211	2.45074	0.0196134	0.00653781	0.0032689	0.000530092	pEIF4B	33.5948	3.56584e-11	3.77608	1.92555e-09	1.92555e-09	6.7751e-10	1.92555e-09
pELK	8.20444	0.0379713	3.73682	1	1	0.940953	0.0861308	pELK	34.0459	7.47991e-12	3.72223	4.03915e-10	3.88955e-10	5.23594e-11	1.34638e-10	pELK	22.783	7.66906e-09	3.17863	4.14129e-07	3.68115e-07	1.45712e-07	5.91613e-08	pELK	-8.67957	0.00417521	3.08867	0.225461	0.167008	0.129431	0.0150307	pELK	-14.7466	3.68648e-05	3.67406	0.0019907	0.000884755	0.000331783	6.30365e-05	pELK	-9.61481	0.00114124	2.99534	0.0616269	0.0467908	0.0216835	0.00413526
pERK	106.568	9.65559e-17	7.09357	5.21402e-15	5.21402e-15	2.60701e-15	5.21402e-15	pERK	21.2383	0.000154024	4.87334	0.00831731	0.00539085	0.00107817	0.000415865	pERK	98.8784	1.81239e-24	4.88369	9.78691e-23	9.60568e-23	3.44354e-23	4.89346e-23	pERK	-8.68036	0.0608675	4.78357	1	1	0.974905	0.121735	pERK	-23.0305	2.00577e-05	5.81361	0.00108312	0.000521501	0.00018052	3.73489e-05	pERK	14.6909	0.00711309	4.96173	0.384107	0.234732	0.135149	0.0174594
pGluR2	-6.16597	0.0541292	3.24917	1	1	0.940953	0.108937	pGluR2	-6.02894	0.0294771	2.79781	1	0.530588	0.20634	0.0430207	pGluR2	-4.18525	0.143999	2.89343	1	1	0.96274	0.222169	pGluR2	-4.42125	0.0918774	2.65054	1	1	0.974905	0.177192	pGluR2	-22.2777	2.55441e-10	3.41642	1.37938e-08	1.12394e-08	2.29897e-09	1.25398e-09	pGluR2	-5.04016	0.0950972	3.05654	1	1	0.993643	0.151037
pGSK3BT2	-0.873266	0.758401	2.84295	1	1	0.940953	0.890297	pGSK3BT2	-3.47015	0.147782	2.41909	1	1	0.720058	0.169792	pGSK3BT2	6.82156	0.00836632	2.44732	0.451781	0.25099	0.15896	0.0180713	pGSK3BT2	-5.45644	0.0506596	2.83258	1	1	0.974905	0.113984	pGSK3BT2	-12.7437	1.35511e-06	2.63252	7.31761e-05	3.79432e-05	1.2196e-05	2.71023e-06	pGSK3BT2	1.23896	0.679084	2.96545	1	1	0.993643	0.780224
PI3K	1.3707	0.710343	3.65405	1	1	0.940953	0.852412	PI3K	-13.7885	8.68389e-07	2.80695	4.6893e-05	3.90775e-05	6.07872e-06	4.6893e-06	PI3K	10.7901	0.00116911	3.05557	0.0631317	0.0409187	0.022213	0.00315659	PI3K	1.40524	0.608687	2.71624	1	1	0.974905	0.747025	PI3K	-11.155	3.73549e-05	2.72599	0.00201717	0.000884755	0.000336195	6.30365e-05	PI3K	0.916664	0.746666	2.81497	1	1	0.993643	0.790588
pJAK2	-10.8293	3.14656e-06	2.30517	0.000169914	0.000163621	8.49571e-05	5.6638e-05	pJAK2	-3.90823	0.044468	1.95599	1	0.66702	0.311276	0.0600318	pJAK2	-1.84675	0.319492	1.86208	1	1	0.96274	0.410775	pJAK2	-0.0612034	0.974905	1.94078	1	1	0.974905	0.974905	pJAK2	-10.1707	4.64543e-07	1.97353	2.50853e-05	1.39363e-05	4.18089e-06	1.00341e-06	pJAK2	-5.94956	0.00464351	2.10596	0.250749	0.158886	0.0882266	0.0119404
pJNK	-7.2768	0.0482228	3.77255	1	1	0.940953	0.104161	pJNK	-8.22069	0.00832397	3.17924	0.449495	0.199775	0.0582678	0.0144998	pJNK	-2.39666	0.430765	3.06508	1	1	0.96274	0.528666	pJNK	7.86687	0.0271944	3.37263	1	0.897415	0.843026	0.0667499	pJNK	-8.83011	0.00263577	2.98848	0.142332	0.0349746	0.0237219	0.00338885	pJNK	5.08422	0.134911	3.28362	1	1	0.993643	0.203219
pMEK	3.46659	0.286256	3.17678	1	1	0.940953	0.417779	pMEK	-6.49442	0.000124432	1.67389	0.0067193	0.00460397	0.000871021	0.000373295	pMEK	18.8011	2.3476e-11	2.25802	1.2677e-09	1.19728e-09	4.46044e-10	3.16926e-10	pMEK	-4.35511	0.00996225	1.69118	0.537962	0.348679	0.30883	0.0268981	pMEK	-3.99634	0.0311844	1.85942	1	0.311844	0.280659	0.0374213	pMEK	-5.97867	0.00143415	1.86673	0.077444	0.0544976	0.0272488	0.00455553
pMTOR	1.06106	0.868489	6.35406	1	1	0.940953	0.919577	pMTOR	-15.0931	0.00290008	5.32488	0.156604	0.0870023	0.0203005	0.00626417	pMTOR	1.53586	0.788473	5.65932	1	1	0.96274	0.822828	pMTOR	4.63927	0.471995	6.27523	1	1	0.974905	0.688857	pMTOR	-13.1055	0.0126646	5.48966	0.683887	0.13931	0.113981	0.0155429	pMTOR	7.0363	0.284126	6.29975	1	1	0.993643	0.365305
pNR1	-0.594357	0.886931	4.17918	1	1	0.940953	0.921043	pNR1	-6.94218	0.0859274	4.138	1	1	0.601492	0.107909	pNR1	-10.9211	0.00421107	3.92514	0.227398	0.138965	0.0800103	0.0103363	pNR1	-13.4809	0.000261203	3.80897	0.014105	0.0117541	0.00809729	0.0014105	pNR1	-34.7464	6.97917e-16	4.23811	3.76875e-14	3.55937e-14	6.28125e-15	9.42187e-15	pNR1	-13.4951	0.00158082	4.40916	0.0853642	0.0584903	0.0300355	0.00474245
pNR2A	-5.40928	0.455825	7.42491	1	1	0.940953	0.624004	pNR2A	18.4155	0.01855	7.04878	1	0.371001	0.12985	0.0286201	pNR2A	-6.04159	0.172388	4.53054	1	1	0.96274	0.258582	pNR2A	-4.42339	0.290928	4.25876	1	1	0.974905	0.476064	pNR2A	-30.2021	1.49906e-10	4.89223	8.0949e-09	6.89565e-09	1.34915e-09	8.77702e-10	pNR2A	9.64197	0.0381322	4.36602	1	1	0.724512	0.0762644
pNR2B	-7.6857	0.108009	4.92626	1	1	0.940953	0.194416	pNR2B	-8.21876	0.123257	5.51229	1	1	0.720058	0.147908	pNR2B	-15.0315	0.00025814	4.28084	0.0139396	0.00980933	0.00490466	0.000819975	pNR2B	-10.1118	0.0172502	4.39377	0.931512	0.586507	0.534757	0.0443577	pNR2B	-40.1719	4.20967e-14	5.60642	2.27322e-12	2.06274e-12	3.78871e-13	3.78871e-13	pNR2B	-16.2652	0.000147796	4.45407	0.00798099	0.00665082	0.00280812	0.000798099
pP38	-8.81961	0.26079	8.13311	1	1	0.940953	0.391185	pP38	11.0777	0.0306085	4.76071	1	0.530588	0.214259	0.0434963	pP38	9.45023	0.19009	6.81344	1	1	0.96274	0.270129	pP38	15.8381	0.00321039	4.83859	0.173361	0.134836	0.0995221	0.0133355	pP38	-18.388	0.000605067	5.68389	0.0326736	0.0102861	0.00544561	0.000859833	pP38	-6.20643	0.251383	5.54003	1	1	0.993643	0.331089
pP70S6	-14.0739	1.99311e-08	2.46191	1.07628e-06	1.05635e-06	5.38141e-07	5.38141e-07	pP70S6	-8.25552	3.40746e-06	1.7398	0.000184003	0.000149928	2.38522e-05	1.61804e-05	pP70S6	-0.862797	0.768713	2.93795	1	1	0.96274	0.822828	pP70S6	-3.17869	0.055005	1.66158	1	1	0.974905	0.118811	pP70S6	-17.5363	7.2307e-18	1.79001	3.90458e-16	3.75996e-16	6.50763e-17	1.30153e-16	pP70S6	19.3197	8.2508e-08	2.99254	4.45543e-06	4.20791e-06	1.56765e-06	1.11386e-06
pPKCAB	-9.97547	0.0267656	4.66677	1	0.910029	0.72267	0.0688257	pPKCAB	-15.08	0.00452969	5.61365	0.244603	0.126831	0.0317078	0.00882694	pPKCAB	1.62875	0.689843	4.03549	1	1	0.96274	0.760235	pPKCAB	-5.02084	0.245964	4.41102	1	1	0.974905	0.428453	pPKCAB	-21.2187	8.83982e-07	4.51575	4.7735e-05	2.56355e-05	7.95584e-06	1.83596e-06	pPKCAB	-4.79156	0.246377	4.20481	1	1	0.993643	0.331089
pRSK	-2.51194	0.491923	3.68659	1	1	0.940953	0.647898	pRSK	-15.7579	4.92741e-05	4.02066	0.0026608	0.00197096	0.000344919	0.000175002	pRSK	-12.7708	0.000576171	3.82768	0.0311132	0.0213183	0.0109472	0.00171458	pRSK	-1.58381	0.690485	3.9964	1	1	0.974905	0.81057	pRSK	-20.9022	1.91276e-08	3.80016	1.03289e-06	7.26851e-07	1.72149e-07	6.0024e-08	pRSK	-8.8915	0.020219	3.92982	1	0.619556	0.384161	0.043673
pS6	24.2552	0.000750615	6.22294	0.0405332	0.0345283	0.0202666	0.00450369	pS6	85.4061	1.04308e-18	5.52178	5.63264e-17	5.63264e-17	7.30157e-18	5.63264e-17	pS6	162.236	2.77664e-34	4.91118	1.49939e-32	1.49939e-32	5.27562e-33	1.49939e-32	pS6	39.0368	8.86896e-09	5.19612	4.78924e-07	4.70055e-07	2.74938e-07	2.39462e-07	pS6	-3.33054	0.6397	7.21143	1	1	0.932558	0.690876	pS6	27.3268	0.000444747	6.59354	0.0240164	0.0195689	0.0084502	0.00218331
pSTAT3	-5.66194	0.0191212	2.44266	1	0.707484	0.516272	0.0573635	pSTAT3	1.21036	0.692746	3.03503	1	1	0.720058	0.705817	pSTAT3	15.4157	2.41174e-10	2.01035	1.30234e-08	1.18175e-08	4.58231e-09	2.17057e-09	pSTAT3	5.5967	0.00616558	1.94144	0.332941	0.221961	0.191133	0.0175232	pSTAT3	0.784995	0.764483	2.60105	1	1	0.932558	0.793887	pSTAT3	12.0799	1.79421e-05	2.49899	0.000968875	0.000861222	0.0003409	0.000138411
PTEN	-2.47799	0.187119	1.88766	1	1	0.940953	0.297189	PTEN	-7.61546	0.000840425	2.2924	0.045383	0.027734	0.00588298	0.00206286	PTEN	-6.80984	0.000141989	1.77443	0.0076674	0.00553757	0.00269779	0.000479213	PTEN	-7.33471	3.39931e-05	1.74559	0.00183563	0.00164219	0.00105379	0.000262233	PTEN	-13.8592	1.44254e-07	2.61319	7.78971e-06	4.76038e-06	1.29828e-06	3.54078e-07	PTEN	-5.0352	0.00353634	1.71875	0.190962	0.127308	0.0671904	0.0100506
RAPTOR	-7.11834	0.0544683	3.78975	1	1	0.940953	0.108937	RAPTOR	-13.9918	6.31151e-07	2.81103	3.40822e-05	2.90329e-05	4.41806e-06	3.78691e-06	RAPTOR	-4.42574	0.187032	3.40143	1	1	0.96274	0.270129	RAPTOR	-1.75086	0.562534	3.03899	1	1	0.974905	0.726946	RAPTOR	-17.5255	3.78119e-08	3.20266	2.04184e-06	1.36123e-06	3.40307e-07	1.07465e-07	RAPTOR	12.2495	0.000678548	3.26776	0.0366416	0.028499	0.0128924	0.00281858
RSK	-0.657445	0.912622	5.98583	1	1	0.940953	0.929841	RSK	-11.4162	0.0241036	5.2578	1	0.457969	0.168725	0.0361554	RSK	-11.4639	0.0164878	4.95546	0.890344	0.46166	0.313269	0.0327137	RSK	-5.88361	0.25426	5.27514	1	1	0.974905	0.429064	RSK	-20.0336	0.000216516	5.6769	0.0116919	0.00411381	0.00194865	0.000324774	RSK	-8.11288	0.145067	5.7308	1	1	0.993643	0.211719
S6	-15.7679	0.000656338	4.86045	0.0354423	0.0308479	0.0177211	0.00443028	S6	15.8089	0.00435272	5.01704	0.235047	0.126229	0.0304691	0.00882694	S6	-2.59156	0.577993	4.70267	1	1	0.96274	0.664077	S6	-14.2698	0.000161109	3.90853	0.00869988	0.00741101	0.00499438	0.000966654	S6	1.23801	0.838152	6.00638	1	1	0.932558	0.853966	S6	-13.4262	0.00122526	4.30046	0.0661642	0.0477852	0.02328	0.00413526
STAT3	-6.66349	0.125244	4.45605	1	1	0.940953	0.218168	STAT3	-13.0592	0.000171249	3.56813	0.00924744	0.00582246	0.00119874	0.000440354	STAT3	-15.8461	5.87782e-06	3.554	0.000317402	0.000252746	0.000111679	2.52851e-05	STAT3	11.6456	0.00357584	3.68175	0.193096	0.14661	0.110851	0.0137925	STAT3	12.3764	0.00249818	3.75071	0.134902	0.0349746	0.0224837	0.00329029	STAT3	6.00699	0.0805817	3.29625	1	1	0.993643	0.140368
TRKA	-0.415059	0.838877	2.03964	1	1	0.940953	0.905987	TRKA	-12.3974	5.26881e-06	2.7325	0.000284516	0.00022129	3.68816e-05	2.18858e-05	TRKA	-6.69029	0.00631462	2.46868	0.340989	0.202068	0.119978	0.0148256	TRKA	-5.69192	0.00513195	2.04272	0.277125	0.191516	0.159091	0.0153959	TRKA	-14.0198	3.68862e-10	2.14567	1.99186e-08	1.58611e-08	3.31976e-09	1.65988e-09	TRKA	-8.13153	9.39681e-05	2.06189	0.00507428	0.00432253	0.00178539	0.000563808

## Sheet: CB
Cerebellum, pilocarpine vs salin chronic
Protein	Onset	PValue	Error	Bonferroni	StepdownBonferroni	BenjaminiHochberg	FDR	Protein	1h	PValue	Error	Bonferroni	StepdownBonferroni	BenjaminiHochberg	FDR	Protein	6h	PValue	Error	Bonferroni	StepdownBonferroni	BenjaminiHochberg	FDR	Protein	24h	PValue	Error	Bonferroni	StepdownBonferroni	BenjaminiHochberg	FDR	Protein	Latent	PValue	Error	Bonferroni	StepdownBonferroni	BenjaminiHochberg	DR	Protein	Chronic	PValue	Error	Bonferroni	StepdownBonferroni	BenjaminiHochberg	FDR
AKT	18.4984	1.3799e-09	2.51333	7.31346e-08	5.3816e-08	5.51959e-09	4.87564e-09	AKT	11.9632	0.000119556	2.80617	0.00633646	0.00454312	0.00239112	0.000396029	AKT	0.218147	0.930708	2.49903	1	1	0.930708	0.930708	AKT	3.37261	0.151748	2.29446	1	1	0.957562	0.296658	AKT	9.82485	0.000531397	2.60779	0.028164	0.0106279	0.00371978	0.000828354	AKT	5.48732	0.0699993	2.90884	1	1	0.839992	0.103055
AMPKA	24.2925	1.77314e-17	2.05494	9.39762e-16	9.2203e-16	7.09254e-17	4.69881e-16	AMPKA	17.934	9.23721e-09	2.59851	4.89572e-07	4.52623e-07	1.84744e-07	9.04031e-08	AMPKA	4.75849	0.0444112	2.28022	1	0.977047	0.666169	0.0735561	AMPKA	5.61884	0.0390959	2.61096	1	1	0.957562	0.138139	AMPKA	10.9486	0.000263593	2.73482	0.0139704	0.00579905	0.00184515	0.000436576	AMPKA	9.60177	0.000907931	2.66024	0.0481203	0.0335934	0.0108952	0.00283061
BAD	25.6524	2.82635e-15	2.39828	1.49796e-13	1.35665e-13	1.13054e-14	2.49661e-14	BAD	16.7387	7.58804e-08	2.63705	4.02166e-06	3.4905e-06	1.51761e-06	5.02708e-07	BAD	14.9288	3.61456e-09	2.12702	1.91572e-07	1.80728e-07	5.42184e-08	4.78929e-08	BAD	10.5473	8.77499e-05	2.44084	0.00465074	0.00438749	0.00219375	0.00116269	BAD	22.5636	5.34829e-13	2.41447	2.8346e-11	2.72763e-11	3.74381e-12	9.44865e-12	BAD	19.1956	4.79718e-09	2.67473	2.5425e-07	2.5425e-07	5.75661e-08	1.34038e-07
BAX	25.0597	8.31128e-12	2.84879	4.40498e-10	3.74008e-10	3.32451e-11	4.89442e-11	BAX	17.5072	7.84194e-07	3.03302	4.15623e-05	3.29361e-05	1.56839e-05	3.46352e-06	BAX	14.9459	3.8892e-06	2.83133	0.000206127	0.000167235	5.8338e-05	1.87389e-05	BAX	12.1153	5.64198e-05	2.70453	0.00299025	0.00293383	0.00141049	0.00116269	BAX	19.2709	6.86764e-08	2.997	3.63985e-06	2.81573e-06	4.80735e-07	2.60992e-07	BAX	10.5853	0.00205813	3.15818	0.109081	0.0679184	0.0246976	0.00519434
BCL2	16.7418	7.01054e-11	2.09276	3.71558e-09	3.08464e-09	2.80422e-10	3.71558e-10	BCL2	7.32525	0.0107307	2.7118	0.568724	0.311189	0.214613	0.022749	BCL2	5.12936	0.0379524	2.37472	1	0.872904	0.569285	0.0648863	BCL2	4.50334	0.0853529	2.53217	1	1	0.957562	0.226185	BCL2	16.7566	6.89412e-08	2.63505	3.65388e-06	2.81573e-06	4.82588e-07	2.60992e-07	BCL2	8.55162	0.00157998	2.5082	0.083739	0.0537194	0.0189598	0.00418695
BRAF	8.37887	0.0792251	4.5323	1	0.396126	0.3169	0.0856925	BRAF	-7.33405	0.136318	5.06048	1	1	0.996133	0.206424	BRAF	3.22473	0.472079	4.39501	1	1	0.930708	0.543917	BRAF	-6.86363	0.111333	4.42191	1	1	0.957562	0.250779	BRAF	14.6073	0.00335547	4.52457	0.17784	0.0536876	0.0234883	0.00468	BRAF	-2.95653	0.544388	4.92964	1	1	0.997058	0.601095
CAMKII	14.3595	1.71061e-08	2.16571	9.06624e-07	5.97827e-07	6.84244e-08	4.53312e-08	CAMKII	-2.77309	0.307439	2.73949	1	1	0.996133	0.397421	CAMKII	6.67756	0.00276467	2.10031	0.146528	0.0912342	0.0414701	0.00697751	CAMKII	1.15045	0.698236	2.941	1	1	0.957562	0.793094	CAMKII	10.9113	2.1152e-05	2.30714	0.00112106	0.000592257	0.000148064	4.31176e-05	CAMKII	13.2034	3.8424e-06	2.49885	0.000203647	0.000184435	4.61088e-05	3.39412e-05
CASP3	18.3156	4.38408e-06	3.4395	0.000232356	0.000100834	1.75363e-05	7.49536e-06	CASP3	4.72556	0.217676	3.71534	1	1	0.996133	0.298628	CASP3	13.332	0.000287078	3.29896	0.0152151	0.011196	0.00430617	0.00101434	CASP3	5.01322	0.179885	3.61554	1	1	0.957562	0.317798	CASP3	20.7915	1.29601e-06	3.64021	6.86884e-05	4.66563e-05	9.07206e-06	3.81602e-06	CASP3	13.7768	0.00145775	3.89439	0.0772605	0.0510211	0.017493	0.00406634
CASP9	-9.26493	0.0297311	4.40185	1	0.222732	0.118924	0.0335266	CASP9	-20.4609	5.06853e-07	4.22081	2.68632e-05	2.23015e-05	1.01371e-05	2.57618e-06	CASP9	-11.0004	0.00553185	4.09932	0.293188	0.171487	0.0829778	0.0127473	CASP9	-9.14704	0.060034	5.0368	1	1	0.957562	0.176767	CASP9	-3.78576	0.44108	4.98747	1	1	0.900617	0.467545	CASP9	-6.99631	0.107192	4.45181	1	1	0.997058	0.142029
CDK5	10.6564	1.69281e-09	1.50944	8.97188e-08	6.43267e-08	6.77123e-09	5.60742e-09	CDK5	0.395252	0.831363	1.84689	1	1	0.996133	0.859933	CDK5	4.36753	0.00945014	1.61179	0.500858	0.264604	0.141752	0.0192638	CDK5	0.540128	0.751592	1.69656	1	1	0.957562	0.813	CDK5	16.0742	3.3286e-13	1.7483	1.76416e-11	1.73087e-11	2.33002e-12	8.8208e-12	CDK5	6.22739	0.000345421	1.61564	0.0183073	0.0134714	0.00414505	0.00122049
CREB	6.54322	0.00544126	2.22497	0.288387	0.0652951	0.021765	0.00686635	CREB	-9.74469	2.73659e-05	2.31618	0.0014504	0.00106727	0.000547319	9.6693e-05	CREB	1.40149	0.539913	2.26193	1	1	0.930708	0.608838	CREB	-3.93984	0.10618	2.463	1	1	0.957562	0.250779	CREB	9.18443	0.000244419	2.29976	0.0129542	0.00562163	0.00171093	0.000417877	CREB	13.3137	4.65277e-05	2.90167	0.00246597	0.00209375	0.000558332	0.000273996
EIF4B	5.85999	0.166395	4.08171	1	0.66558	0.66558	0.176379	EIF4B	-9.95576	0.0197539	4.41676	1	0.513602	0.395079	0.036199	EIF4B	-10.2037	0.0105648	4.12147	0.559937	0.285251	0.158473	0.0207384	EIF4B	-6.62876	0.162543	4.87084	1	1	0.957562	0.297062	EIF4B	-10.9439	0.00714651	4.21037	0.378765	0.107198	0.0500255	0.00971192	EIF4B	-7.60445	0.0985834	4.73252	1	1	0.997058	0.137498
ERK	-15.2897	0.00827225	6.10494	0.438429	0.0827225	0.033089	0.0099643	ERK	4.19975	0.541527	6.70898	1	1	0.996133	0.637799	ERK	-28.707	1.47728e-08	5.36624	7.82957e-07	7.23866e-07	2.21592e-07	1.56591e-07	ERK	1.46207	0.870327	8.85896	1	1	0.957562	0.887064	ERK	-15.8311	0.00202571	5.40082	0.107363	0.0344371	0.01418	0.0029017	ERK	-30.678	3.9737e-08	5.94198	2.10606e-06	2.02658e-06	4.76843e-07	7.0202e-07
GluR3	13.6283	4.04387e-05	2.95902	0.00214325	0.000889652	0.000161755	6.69766e-05	GluR3	0.672686	0.843707	3.38926	1	1	0.996133	0.859933	GluR3	-0.893437	0.751025	2.81987	1	1	0.930708	0.797398	GluR3	-1.22872	0.70331	3.23587	1	1	0.957562	0.793094	GluR3	2.65747	0.410901	3.17281	1	1	0.900617	0.444443	GluR3	-0.82455	0.789491	3.09097	1	1	0.997058	0.820452
GluR4	28.1098	1.70808e-08	3.9981	9.05281e-07	5.97827e-07	6.83231e-08	4.53312e-08	GluR4	14.4412	0.00244481	4.32329	0.129575	0.0782338	0.0488961	0.00588976	GluR4	14.1389	0.000500282	3.66163	0.026515	0.0185104	0.00750423	0.0015597	GluR4	4.68114	0.28962	4.29472	1	1	0.957562	0.414861	GluR4	20.6022	1.19499e-05	4.04038	0.000633345	0.000370447	8.36494e-05	2.75367e-05	GluR4	14.1437	0.00251604	4.24017	0.13335	0.0779974	0.0301925	0.00573958
GSK3B	27.8671	3.21468e-09	3.74298	1.70378e-07	1.18943e-07	1.28587e-08	1.00223e-08	GSK3B	26.3649	4.58633e-09	3.59752	2.43075e-07	2.29316e-07	9.17266e-08	6.07688e-08	GSK3B	17.9488	2.22625e-06	3.26417	0.000117991	9.79552e-05	3.33938e-05	1.17991e-05	GSK3B	10.7583	0.00206531	3.22041	0.109461	0.0950041	0.0516327	0.0132203	GSK3B	28.1697	9.77967e-12	3.17563	5.18323e-10	4.59645e-10	6.84577e-11	7.40461e-11	GSK3B	4.56831	0.332721	4.58369	1	1	0.997058	0.383352
JNK	8.21745	1.49811e-07	1.38543	7.93996e-06	4.49432e-06	5.99243e-07	3.19552e-07	JNK	1.02832	0.655347	2.28429	1	1	0.996133	0.755074	JNK	4.99935	0.000339881	1.30949	0.0180137	0.0129155	0.00509822	0.00112586	JNK	2.60813	0.149361	1.77048	1	1	0.957562	0.296658	JNK	13.6944	7.11924e-12	1.62824	3.7732e-10	3.41724e-10	4.98347e-11	6.28867e-11	JNK	7.34859	0.00113585	2.1002	0.0602	0.0408906	0.0136302	0.00334445
MEK	15.6036	3.01605e-06	2.80913	0.000159851	7.23853e-05	1.20642e-05	5.32836e-06	MEK	7.54337	0.0173771	2.98153	0.920984	0.469181	0.347541	0.0341105	MEK	3.58001	0.163193	2.49559	1	1	0.930708	0.21623	MEK	2.754	0.427866	3.39813	1	1	0.957562	0.566923	MEK	12.1297	7.17812e-06	2.35737	0.00038044	0.000236878	5.02468e-05	1.81162e-05	MEK	8.76137	0.00259906	2.67025	0.13775	0.0779974	0.0311887	0.00573958
MTOR	18.9615	2.80162e-08	2.85375	1.48486e-06	8.96519e-07	1.12065e-07	6.74936e-08	MTOR	12.7639	0.000716844	3.42572	0.0379927	0.0258064	0.0143369	0.00211071	MTOR	3.71951	0.159502	2.57458	1	1	0.930708	0.21623	MTOR	6.67005	0.0550706	3.32223	1	1	0.957562	0.171691	MTOR	16.4595	5.58569e-07	2.82639	2.96042e-05	2.12256e-05	3.90999e-06	1.85026e-06	MTOR	2.64138	0.385612	2.98848	1	1	0.997058	0.434839
NR1	25.5527	3.57159e-10	3.22917	1.89294e-08	1.46435e-08	1.42864e-09	1.45611e-09	NR1	11.3121	0.00139771	3.24762	0.0740784	0.0461243	0.0279541	0.00352754	NR1	4.69953	0.204985	3.59706	1	1	0.930708	0.258672	NR1	1.73593	0.648248	3.75834	1	1	0.957562	0.780844	NR1	10.6551	0.00143866	3.07895	0.0762488	0.0258958	0.0100706	0.00211802	NR1	11.2554	0.0022637	3.3809	0.119976	0.0724384	0.0271644	0.00545346
NR2A	34.6391	4.18145e-13	3.50813	2.21617e-11	1.92347e-11	1.67258e-12	2.77021e-12	NR2A	27.6271	2.22407e-08	3.96668	1.17876e-06	1.04531e-06	4.44814e-07	1.68394e-07	NR2A	14.8882	4.79894e-05	3.24887	0.00254344	0.00191958	0.000719841	0.000181674	NR2A	9.1213	0.0129288	3.4417	0.685229	0.55594	0.323221	0.0622935	NR2A	20.6702	1.40078e-07	3.28723	7.42415e-06	5.46306e-06	9.80548e-07	4.94943e-07	NR2A	15.9033	0.00010819	3.62282	0.00573405	0.00454396	0.00129828	0.000477837
p3525	0.725317	0.760544	2.36413	1	1	0.813849	0.77517	p3525	5.02637	0.0337645	2.27402	1	0.776583	0.675289	0.0577263	p3525	-0.745246	0.701057	1.94235	1	1	0.930708	0.774084	p3525	-3.10634	0.156725	2.20966	1	1	0.957562	0.296658	p3525	17.2598	2.80033e-08	2.61689	1.48418e-06	1.17614e-06	1.96023e-07	1.23681e-07	p3525	0.009667	0.997058	2.61324	1	1	0.997058	0.997058
P38	11.7596	8.00321e-05	2.67381	0.0042417	0.00160064	0.000320129	0.000124756	P38	-13.9736	0.000451357	4.08177	0.0239219	0.0167002	0.00902714	0.00140717	P38	0.885038	0.752262	2.78187	1	1	0.930708	0.797398	P38	-4.81454	0.278061	4.51811	1	1	0.957562	0.414861	P38	3.8557	0.195161	2.89243	1	1	0.900617	0.21549	P38	4.87017	0.118216	3.00636	1	1	0.997058	0.152816
P70S6	40.7227	8.16042e-16	3.49282	4.32502e-14	3.99861e-14	3.26417e-15	8.65005e-15	P70S6	39.7988	3.03129e-16	3.33829	1.60658e-14	1.60658e-14	6.06258e-15	1.60658e-14	P70S6	31.4397	1.50168e-07	4.79639	7.95893e-06	7.05791e-06	2.25253e-06	1.13699e-06	P70S6	7.8113	0.11356	4.70681	1	1	0.957562	0.250779	P70S6	19.6894	0.000139132	4.5154	0.007374	0.00333917	0.000973925	0.0002458	P70S6	18.7132	7.40335e-05	4.10408	0.00392377	0.00325747	0.000888401	0.000376829
pAKT	13.2538	1.19781e-06	2.38971	6.34839e-05	2.99452e-05	4.79124e-06	2.1891e-06	pAKT	-0.0147432	0.996133	3.03344	1	1	0.996133	0.996133	pAKT	14.6644	1.03224e-09	2.00747	5.47086e-08	5.26441e-08	1.54836e-08	1.82362e-08	pAKT	-1.02331	0.751641	3.24017	1	1	0.957562	0.813	pAKT	20.5048	2.28934e-11	2.44293	1.21335e-09	1.0531e-09	1.60254e-10	1.51669e-10	pAKT	7.52575	0.0105132	2.76929	0.557199	0.23618	0.126158	0.0174125
pBRAF	21.9553	2.20758e-16	1.9742	1.17002e-14	1.12586e-14	8.83031e-16	3.90005e-15	pBRAF	11.9604	2.6456e-07	2.02546	1.40217e-05	1.19052e-05	5.2912e-06	1.55796e-06	pBRAF	5.90586	0.00308839	1.88689	0.163685	0.0988285	0.0463259	0.00744022	pBRAF	7.21288	0.0029049	2.27503	0.15396	0.127816	0.0726225	0.015396	pBRAF	10.18	7.27271e-05	2.3307	0.00385454	0.00181818	0.00050909	0.000132915	pBRAF	11.1755	8.85515e-06	2.23099	0.000469323	0.000416192	0.000106262	6.70461e-05
pCAMKII	7.45651	0.283923	6.67135	1	0.851768	0.813849	0.295057	pCAMKII	3.53412	0.525918	5.45413	1	1	0.996133	0.633493	pCAMKII	13.2052	0.0202623	5.23627	1	0.486296	0.303935	0.0357968	pCAMKII	18.4204	0.00224496	5.37439	0.118983	0.101023	0.056124	0.0132203	pCAMKII	15.5884	0.00828751	5.35062	0.439238	0.116025	0.0580126	0.0109809	pCAMKII	29.4624	7.82097e-05	6.20049	0.00414511	0.00336302	0.000938516	0.000376829
pCASP9	21.8774	2.29355e-07	3.53233	1.21558e-05	6.35627e-06	9.17421e-07	4.50216e-07	pCASP9	8.67234	0.00775235	3.05178	0.410875	0.232571	0.155047	0.0171198	pCASP9	9.44457	0.00204385	2.84132	0.108324	0.0694908	0.0306577	0.00541619	pCASP9	4.9032	0.200721	3.71372	1	1	0.957562	0.332444	pCASP9	13.9463	4.31358e-05	3.03585	0.0022862	0.00112153	0.000301951	8.16499e-05	pCASP9	10.6235	0.00347651	3.35236	0.184255	0.0973423	0.0417181	0.00708673
pCREBr	15.1119	1.82006e-08	2.27667	9.64634e-07	6.00621e-07	7.28026e-08	4.5935e-08	pCREBr	0.621756	0.814319	2.63128	1	1	0.996133	0.859933	pCREBr	3.391	0.0865732	1.9246	1	1	0.930708	0.134952	pCREBr	3.33962	0.282004	3.03522	1	1	0.957562	0.414861	pCREBr	13.3636	2.42696e-06	2.49059	0.000128629	8.49435e-05	1.69887e-05	6.76993e-06	pCREBr	13.9676	3.22278e-06	2.61096	0.000170807	0.000157916	3.86733e-05	3.39412e-05
pEIF4B	-0.712806	0.813849	3.02919	1	1	0.813849	0.813849	pEIF4B	24.4547	1.02343e-08	3.45881	5.42418e-07	4.91247e-07	2.04686e-07	9.04031e-08	pEIF4B	2.95132	0.330385	2.97211	1	1	0.930708	0.397964	pEIF4B	-2.89021	0.343773	3.08148	1	1	0.957562	0.467178	pEIF4B	27.6973	1.88388e-09	3.65733	9.98459e-08	8.28909e-08	1.31872e-08	9.98459e-09	pEIF4B	-1.86466	0.628926	3.8801	1	1	0.997058	0.680267
pELK	28.6678	3.3788e-08	4.17196	1.79076e-06	1.04743e-06	1.35152e-07	7.78592e-08	pELK	12.1249	0.0154592	4.63421	0.819338	0.432858	0.309184	0.031513	pELK	14.0909	0.00614613	4.69784	0.325745	0.184384	0.0921919	0.0135722	pELK	-6.77136	0.212122	5.57941	1	1	0.957562	0.340681	pELK	18.0009	5.545e-06	3.42619	0.000293885	0.00018853	3.8815e-05	1.46943e-05	pELK	17.525	0.00912727	6.04285	0.483746	0.219055	0.109527	0.0161249
pERK	18.9114	0.00248377	5.54417	0.13164	0.0372565	0.00993508	0.00337538	pERK	-9.89279	0.0575827	5.41249	1	1	0.996133	0.0924813	pERK	6.48457	0.162723	4.46393	1	1	0.930708	0.21623	pERK	-26.5282	5.13743e-09	4.75775	2.72284e-07	2.72284e-07	1.28436e-07	2.72284e-07	pERK	9.19877	0.0150678	3.55087	0.798596	0.195882	0.105475	0.0194779	pERK	18.3222	0.00602576	5.96272	0.319365	0.162695	0.0723091	0.0118283
pGluR2	9.44863	0.00466317	3.11127	0.247148	0.0606212	0.0186527	0.006028	pGluR2	-9.08024	0.04508	4.67402	1	0.99176	0.9016	0.0746637	pGluR2	4.01366	0.196717	3.02569	1	1	0.930708	0.254292	pGluR2	-2.00692	0.64014	4.32184	1	1	0.957562	0.780844	pGluR2	6.33122	0.0762232	3.41753	1	0.686009	0.533562	0.089774	pGluR2	6.43584	0.0766697	3.47765	1	1	0.920036	0.109824
pGSK3BT2	28.9246	2.98352e-10	3.58549	1.58126e-08	1.25308e-08	1.19341e-09	1.31772e-09	pGSK3BT2	23.1754	5.34679e-07	3.85222	2.8338e-05	2.29912e-05	1.06936e-05	2.57618e-06	pGSK3BT2	18.7206	1.10731e-06	3.28289	5.86875e-05	5.09363e-05	1.66097e-05	6.97482e-06	pGSK3BT2	5.07026	0.12516	3.19528	1	1	0.957562	0.265339	pGSK3BT2	27.1472	5.31473e-12	3.02331	2.81681e-10	2.60422e-10	3.72031e-11	5.63361e-11	pGSK3BT2	10.9226	0.0177914	4.28371	0.942942	0.355827	0.213496	0.0277336
PI3K	10.9625	0.0003118	2.77354	0.0165254	0.00561241	0.0012472	0.000459039	PI3K	2.44919	0.365262	2.65873	1	1	0.996133	0.460926	PI3K	2.93199	0.322162	2.90289	1	1	0.930708	0.397083	PI3K	4.45167	0.107313	2.67758	1	1	0.957562	0.250779	PI3K	13.6321	1.95338e-05	2.83397	0.00103529	0.000566481	0.000136737	4.14117e-05	PI3K	5.07032	0.159688	3.48473	1	1	0.997058	0.201512
pJAK2	5.99639	0.0216349	2.49141	1	0.194714	0.0865396	0.0254811	pJAK2	-5.09869	0.0765711	2.92036	1	1	0.996133	0.119361	pJAK2	-2.28765	0.359114	2.51063	1	1	0.930708	0.422957	pJAK2	1.57209	0.630909	3.23559	1	1	0.957562	0.780844	pJAK2	3.76842	0.133735	2.4446	1	1	0.900617	0.154086	pJAK2	8.6724	0.00324401	2.74024	0.171932	0.0940762	0.0389281	0.00687729
pJNK	22.8927	4.96541e-19	1.81809	2.63167e-17	2.63167e-17	1.98617e-18	2.63167e-17	pJNK	3.30663	0.191519	2.47158	1	1	0.996133	0.274339	pJNK	18.271	2.75534e-13	1.95912	1.46033e-11	1.46033e-11	4.13301e-12	9.98551e-12	pJNK	7.95467	0.0153851	3.09847	0.815411	0.646175	0.384628	0.0679509	pJNK	17.7813	1.04957e-12	1.97528	5.5627e-11	5.24783e-11	7.34696e-12	1.39067e-11	pJNK	13.2233	1.28542e-06	2.37107	6.81273e-05	6.4271e-05	1.5425e-05	1.70318e-05
pMEK	22.7008	4.70447e-10	2.92787	2.49337e-08	1.88179e-08	1.88179e-09	1.78098e-09	pMEK	19.3299	8.90494e-07	3.34166	4.71962e-05	3.65102e-05	1.78099e-05	3.63048e-06	pMEK	6.1903	0.0459552	2.9678	1	0.977047	0.689328	0.0738069	pMEK	11.6207	0.000759754	3.15355	0.040267	0.0357084	0.0189939	0.00575242	pMEK	1.02644	0.753328	3.23849	1	1	0.900617	0.767815	pMEK	-1.02506	0.769731	3.5079	1	1	0.997058	0.815915
pMTOR	14.2114	0.00359171	4.42844	0.19036	0.0502839	0.0143668	0.00475901	pMTOR	4.63713	0.287511	4.23268	1	1	0.996133	0.380952	pMTOR	5.78763	0.094248	3.32229	1	1	0.930708	0.142718	pMTOR	5.72765	0.259102	4.90028	1	1	0.957562	0.403894	pMTOR	19.3116	2.76805e-05	3.96963	0.00146707	0.000747373	0.000193763	5.43358e-05	pMTOR	12.1319	0.014655	4.57492	0.776713	0.307754	0.175859	0.0235368
pNR1	20.5637	1.50732e-07	3.28154	7.9888e-06	4.49432e-06	6.02928e-07	3.19552e-07	pNR1	9.13879	0.0199372	3.68001	1	0.513602	0.398745	0.036199	pNR1	11.316	0.000705204	3.05532	0.0373758	0.0253874	0.0105781	0.00207644	pNR1	2.01835	0.572566	3.52668	1	1	0.957562	0.740146	pNR1	19.582	7.03471e-07	3.32003	3.7284e-05	2.60284e-05	4.9243e-06	2.19317e-06	pNR1	14.0939	0.000266609	3.45587	0.0141303	0.010931	0.0031993	0.00101268
pNR2B	18.1353	4.66498e-05	3.89436	0.00247244	0.000979645	0.000186599	7.49223e-05	pNR2B	-15.5145	0.000926591	4.91792	0.0491093	0.0324307	0.0185318	0.0025847	pNR2B	13.0884	0.00179791	3.82281	0.095289	0.0629267	0.0269686	0.00501521	pNR2B	-1.64383	0.790374	6.21676	1	1	0.957562	0.837796	pNR2B	9.97234	0.0237093	4.13143	1	0.260802	0.165965	0.029223	pNR2B	12.2515	0.00815039	4.25913	0.431971	0.20376	0.0978047	0.0148955
pP38	17.8948	2.2701e-07	2.908	1.20315e-05	6.35627e-06	9.08038e-07	4.50216e-07	pP38	-0.938016	0.813578	3.97842	1	1	0.996133	0.859933	pP38	28.6971	3.89333e-08	4.14983	2.06346e-06	1.8688e-06	5.83999e-07	3.43911e-07	pP38	5.93154	0.187563	4.32271	1	1	0.957562	0.320672	pP38	23.1389	0.000782775	5.92632	0.0414871	0.0148727	0.00547943	0.00118535	pP38	9.4891	0.00702121	3.26369	0.372124	0.182552	0.0842546	0.0132902
pP70S6	11.0089	0.0278415	4.67139	1	0.222732	0.111366	0.0320782	pP70S6	26.5412	3.98045e-06	4.78341	0.000210964	0.000159218	7.96089e-05	1.50688e-05	pP70S6	24.74	3.76812e-13	2.60071	1.9971e-11	1.95942e-11	5.65217e-12	9.98551e-12	pP70S6	14.3176	7.09226e-05	3.21171	0.0037589	0.00361705	0.00177307	0.00116269	pP70S6	25.7335	3.26048e-13	2.68448	1.72805e-11	1.72805e-11	2.28233e-12	8.8208e-12	pP70S6	11.7386	0.000648036	3.12631	0.0343459	0.0246254	0.00777643	0.00214662
pPKCAB	11.8589	0.0621036	5.93247	1	0.372621	0.248414	0.0685727	pPKCAB	22.6966	0.00122552	6.12183	0.0649526	0.0416677	0.0245104	0.00324763	pPKCAB	6.13434	0.155503	4.15644	1	1	0.930708	0.21623	pPKCAB	13.9302	0.0217129	5.58286	1	0.89023	0.542823	0.088522	pPKCAB	9.72338	0.0323161	4.26794	1	0.323161	0.226213	0.0389262	pPKCAB	-0.641632	0.898015	5.00631	1	1	0.997058	0.915284
pRSK	23.5497	7.07896e-16	2.15562	3.75185e-14	3.53948e-14	2.83158e-15	8.65005e-15	pRSK	1.07769	0.723041	3.01498	1	1	0.996133	0.815345	pRSK	12.3298	4.47228e-05	2.70971	0.00237031	0.00183364	0.000670843	0.000181674	pRSK	7.5342	0.0257768	3.20399	1	1	0.644421	0.0975837	pRSK	9.13788	0.00030152	2.32544	0.0159806	0.00633193	0.00211064	0.00048426	pRSK	20.1006	5.05804e-09	2.79511	2.68076e-07	2.63018e-07	6.06965e-08	1.34038e-07
pS6	38.9852	1.31265e-10	4.53291	6.95704e-09	5.64439e-09	5.2506e-10	6.32458e-10	pS6	37.6405	1.30795e-11	4.10697	6.93212e-10	6.67053e-10	2.61589e-10	2.31071e-10	pS6	23.9579	1.1844e-06	4.12157	6.27734e-05	5.32982e-05	1.77661e-05	6.97482e-06	pS6	10.4912	0.0437179	4.87714	1	1	0.957562	0.144815	pS6	37.2904	1.02873e-08	4.96025	5.45225e-07	4.42352e-07	7.20108e-08	4.95659e-08	pS6	7.48082	0.103798	4.38431	1	1	0.997058	0.141058
pSTAT3	15.2892	7.61249e-09	2.23118	4.03462e-07	2.74049e-07	3.04499e-08	2.24145e-08	pSTAT3	21.6898	1.02383e-12	2.35929	5.42627e-11	5.32389e-11	2.04765e-11	2.71314e-11	pSTAT3	4.13871	0.108693	2.50303	1	1	0.930708	0.16002	pSTAT3	11.493	0.00029653	2.88951	0.0157161	0.0142335	0.00741326	0.00261935	pSTAT3	-0.293824	0.900617	2.34965	1	1	0.900617	0.900617	pSTAT3	11.149	0.0002675	2.77118	0.0141775	0.010931	0.00321001	0.00101268
PTEN	15.1494	4.70567e-14	1.57878	2.49401e-12	2.21167e-12	1.88227e-13	3.56287e-13	PTEN	2.48045	0.219745	1.98234	1	1	0.996133	0.298628	PTEN	4.29774	0.0130305	1.66106	0.690619	0.325764	0.195458	0.0238144	PTEN	0.804141	0.691966	2.01509	1	1	0.957562	0.793094	PTEN	7.74244	1.02672e-05	1.59508	0.000544163	0.000328551	7.18706e-05	2.47347e-05	PTEN	2.14041	0.177852	1.55796	1	1	0.997058	0.219213
RAPTOR	8.37696	0.0064757	2.88572	0.343212	0.0712327	0.0259028	0.00798168	RAPTOR	-2.40556	0.477971	3.41696	1	1	0.996133	0.589127	RAPTOR	13.918	1.17726e-05	2.80825	0.000623948	0.000494449	0.000176589	5.19957e-05	RAPTOR	0.152167	0.957562	2.84947	1	1	0.957562	0.957562	RAPTOR	22.962	1.08176e-09	3.03697	5.73334e-08	4.86793e-08	7.57234e-09	6.37038e-09	RAPTOR	4.33302	0.225439	3.47225	1	1	0.997058	0.265517
RSK	13.786	0.00164781	3.96409	0.087334	0.0272149	0.00659125	0.00229826	RSK	-1.63674	0.742116	4.99136	1	1	0.996133	0.81942	RSK	-10.3875	0.00640198	3.91682	0.339305	0.185657	0.0960296	0.0135722	RSK	-7.11645	0.0843923	4.217	1	1	0.957562	0.226185	RSK	2.95178	0.552544	4.87021	1	1	0.900617	0.574213	RSK	-5.46542	0.207043	4.40642	1	1	0.997058	0.249393
S6	22.3415	0.00160088	6.19585	0.0848465	0.0272149	0.00640351	0.00229315	S6	11.1345	0.02049	4.47351	1	0.513602	0.4098	0.036199	S6	-0.482204	0.913871	4.45507	1	1	0.930708	0.930708	S6	27.2123	0.000180787	6.1609	0.00958173	0.00885858	0.00451968	0.00191635	S6	7.631	0.164722	5.24448	1	1	0.900617	0.18575	S6	-10.3754	0.0280731	4.89686	1	0.53339	0.336878	0.0425108
STAT3	24.098	6.70185e-07	4.03729	3.55198e-05	1.74248e-05	2.68074e-06	1.26856e-06	STAT3	7.14463	0.164595	4.92413	1	1	0.996133	0.24232	STAT3	14.2412	0.0120822	5.19757	0.640356	0.314137	0.181233	0.0228698	STAT3	-5.27098	0.341263	5.65985	1	1	0.957562	0.467178	STAT3	18.0443	1.31642e-05	3.59728	0.0006977	0.000394925	9.21491e-05	2.90708e-05	STAT3	16.4226	0.0102687	5.78406	0.544242	0.23618	0.123225	0.0174125
TRKA	8.99216	0.000192016	2.21374	0.0101768	0.0036483	0.000768063	0.000290767	TRKA	-7.20728	0.00572013	2.64058	0.303167	0.177324	0.114403	0.0131812	TRKA	0.774709	0.778152	2.73105	1	1	0.930708	0.808668	TRKA	0.485324	0.850045	2.55345	1	1	0.957562	0.88338	TRKA	5.32646	0.0207921	2.2053	1	0.249505	0.145545	0.0262377	TRKA	18.5469	1.20969e-05	3.64537	0.000641138	0.000556459	0.000145163	8.01423e-05

## Sheet: Legend
Results of three level mixed effects model applied to protein data: pilocarpine vs saline at corresponding time points
Three methods of controlling for multiple testing were applied: Bonferroni, Stepdown- Bonferroni (SB) and Benjamini-Hochberg (BH)
FDR: false discovery rate.
Significant differences ≥10% from BH with FDR ≤0.05 are highlighted in yellow
HP, hippocampus
CR, cortex
CB, cerebellum
